# Supplementary material for: Estimation of R0 for the spread of SARS-CoV-2 in Germany from excess mortality
Source: Sci Rep. 2022 Oct 14;12:17221. doi: 10.1038/s41598-022-22101-7 (PMC9562071; doi:10.1038/s41598-022-22101-7)
Supplement: Supplementary file 5 — Supplementary Information 5. [file 41598_2022_22101_MOESM5_ESM.csv]

geo_type	region	transportation_type	alternative_name	sub-region	country	13.01.20	14.01.20	15.01.20	16.01.20	17.01.20	18.01.20	19.01.20	20.01.20	21.01.20	22.01.20	23.01.20	24.01.20	25.01.20	26.01.20	27.01.20	28.01.20	29.01.20	30.01.20	31.01.20	01.02.20	02.02.20	03.02.20	04.02.20	05.02.20	06.02.20	07.02.20	08.02.20	09.02.20	10.02.20	11.02.20	12.02.20	13.02.20	14.02.20	15.02.20	16.02.20	17.02.20	18.02.20	19.02.20	20.02.20	21.02.20	22.02.20	23.02.20	24.02.20	25.02.20
country/region	Albania	driving				100.0	95.3	101.43	97.2	103.55	112.67	104.83	94.39	94.07	93.51	92.94	102.13	102.38	101.41	94.62	89.12	90.17	90.21	97.71	102.5	108.92	92.82	91.48	93.99	96.72	102.46	103.29	107.83	87.99	94.18	94.62	99.7	139.3	123.9	129.41	102.24	88.09	88.17	94.48	100.62	111.02	113.5	86.95	83.01
country/region	Albania	walking				100.0	100.68	98.93	98.46	100.85	100.13	82.13	95.65	97.78	95.39	94.24	93.73	97.06	77.27	83.37	82.73	84.39	88.19	90.79	88.7	79.32	87.12	88.06	99.4	85.84	94.63	99.74	81.41	90.19	90.45	94.16	95.69	109.21	108.4	84.52	96.63	87.38	81.49	87.21	93.52	94.5	74.8	87.25	81.41
country/region	Argentina	driving				100.0	97.07	102.45	111.21	118.45	124.01	95.44	95.13	95.42	97.66	99.42	113.34	118.23	91.31	93.37	91.12	92.35	96.74	111.24	123.96	89.01	91.66	89.18	94.49	95.98	111.12	121.53	89.23	96.42	96.97	101.68	104.9	122.91	127.62	88.2	92.28	98.15	98.96	104.71	132.57	141.76	108.21	107.92	99.51
country/region	Argentina	walking				100.0	95.11	101.37	112.67	116.72	114.14	84.54	101.37	106.12	104.91	102.56	104.88	98.83	73.64	94.27	93.86	92.2	96.0	98.99	97.42	67.21	95.18	96.25	100.39	99.1	105.0	106.45	73.12	104.2	105.87	111.47	113.2	128.75	103.47	69.12	93.42	111.49	107.02	111.36	124.13	120.44	100.5	96.6	82.59
country/region	Australia	driving	AU			100.0	102.98	104.21	108.63	109.08	89.0	99.35	103.53	106.8	107.4	115.65	109.66	88.59	85.18	95.91	99.4	99.92	103.04	103.73	85.73	93.39	95.83	98.63	102.4	107.46	106.55	86.33	98.78	100.08	103.28	106.19	116.62	115.36	93.51	98.27	101.79	105.38	107.29	113.37	118.25	97.6	97.5	102.7	104.46
country/region	Australia	transit	AU			100.0	101.78	100.64	99.58	98.34	86.97	99.87	107.29	109.13	107.03	106.64	100.19	90.61	81.83	101.78	104.81	103.03	101.91	97.77	87.49	98.72	99.03	102.4	100.27	100.82	102.46	84.1	100.46	105.77	105.48	106.71	113.2	111.33	98.78	109.3	111.03	115.59	114.53	116.25	120.68	104.35	115.32	119.81	118.98
country/region	Australia	walking	AU			100.0	101.31	101.82	104.52	113.73	100.24	98.57	104.38	108.51	103.88	112.4	117.27	103.02	87.4	96.18	100.57	100.25	100.73	108.69	96.55	92.71	95.77	99.1	97.65	97.97	112.07	88.84	93.13	100.34	101.59	104.56	116.84	129.56	110.5	103.76	102.99	107.3	112.78	116.31	133.9	113.52	103.12	106.0	109.06
country/region	Austria	driving	Österreich			100.0	101.14	104.24	112.21	117.23	117.22	105.17	100.7	102.67	104.33	107.89	123.67	119.39	105.55	104.42	106.42	106.1	108.47	125.62	134.87	109.33	109.04	107.88	110.15	107.4	127.94	146.79	116.74	109.94	112.72	113.59	116.37	145.47	158.95	120.22	113.56	113.49	117.98	117.11	142.35	156.99	114.15	111.17	109.0
country/region	Austria	walking	Österreich			100.0	101.55	105.59	112.24	123.36	131.05	89.93	100.6	103.3	105.28	110.89	132.87	136.57	92.99	105.8	105.38	107.8	113.19	132.21	148.15	101.66	106.52	106.85	105.75	106.66	126.55	142.55	103.86	110.43	114.55	114.2	123.11	148.29	165.31	113.75	125.35	127.47	125.25	132.26	142.4	166.41	114.7	125.95	125.66
country/region	Belgium	driving	België|Belgique			100.0	101.19	107.49	107.67	117.38	119.32	102.68	103.67	107.83	110.0	108.65	116.76	120.76	104.16	105.12	106.85	111.21	112.96	127.96	122.89	104.88	106.02	109.17	111.05	111.1	123.19	129.25	97.76	109.52	111.55	115.6	118.19	131.29	135.91	110.6	115.29	120.26	121.9	123.29	133.24	123.59	105.29	116.44	116.56
country/region	Belgium	transit	België|Belgique			100.0	98.67	105.01	105.87	113.55	110.73	100.53	105.62	110.39	114.35	111.03	116.9	116.25	106.64	113.29	115.8	117.19	118.26	126.13	122.24	115.06	119.32	117.23	121.7	121.67	134.02	134.78	119.52	132.55	130.72	130.33	131.96	139.68	142.1	123.14	134.04	139.53	141.82	138.11	137.78	126.99	118.46	136.73	135.58
country/region	Belgium	walking	België|Belgique			100.0	101.46	110.44	118.86	139.1	174.99	111.72	105.08	113.37	119.64	118.63	141.59	174.68	119.37	115.72	119.7	127.83	132.95	160.33	178.82	118.45	118.08	117.56	131.86	137.37	166.1	195.81	107.52	125.29	136.11	141.76	144.84	195.2	235.37	135.03	146.08	156.85	160.02	163.25	168.21	189.77	125.25	145.88	155.27
country/region	Brazil	driving	Brasil			100.0	99.71	100.9	101.88	113.69	114.38	91.06	97.54	98.14	97.91	98.51	109.53	111.8	88.93	92.86	95.19	94.85	96.31	109.54	109.56	83.8	92.5	92.97	93.75	96.35	114.55	117.52	86.93	99.25	95.71	98.43	98.92	115.44	123.46	92.31	95.54	99.59	102.06	109.38	141.63	140.3	103.13	102.5	99.46
country/region	Brazil	transit	Brasil			100.0	102.45	104.28	100.2	97.06	81.01	69.05	100.37	109.18	106.12	102.51	99.99	81.78	70.41	105.37	110.46	108.95	103.38	105.23	84.27	71.2	111.64	113.05	111.42	111.11	116.13	95.44	74.79	120.83	116.59	118.28	113.61	117.96	109.7	92.39	119.12	123.99	121.93	114.4	113.62	96.45	79.83	81.57	78.26
country/region	Brazil	walking	Brasil			100.0	106.3	104.75	99.05	104.13	101.18	69.84	97.33	105.36	102.28	95.88	104.74	101.07	69.38	98.41	102.94	101.02	100.51	110.22	95.63	65.06	97.15	104.11	103.31	104.21	120.32	114.78	70.93	101.06	106.71	110.43	113.33	126.08	135.5	97.46	109.05	115.3	116.07	121.05	137.47	171.31	153.25	137.77	114.5
country/region	Bulgaria	driving	България			100.0	102.56	104.73	104.35	114.79	118.01	105.42	100.78	99.44	103.52	106.11	118.01	123.61	112.36	102.6	102.95	107.2	105.02	118.7	122.25	113.09	102.09	104.35	111.79	97.18	111.27	113.83	110.75	102.03	102.69	108.41	108.77	134.88	129.46	123.85	104.85	107.76	114.6	120.04	126.35	132.23	119.83	101.6	103.94
country/region	Bulgaria	walking	България			100.0	101.9	99.61	100.06	117.97	128.66	99.64	105.3	98.6	104.38	109.35	135.78	144.71	112.89	108.51	110.44	114.54	113.45	132.49	149.6	110.72	113.09	113.9	97.24	100.2	118.28	127.6	104.3	110.33	105.3	112.73	125.87	158.5	150.96	126.15	124.09	124.06	126.79	120.35	141.22	150.27	116.38	112.7	116.58
country/region	Cambodia	driving	ព្រះរាជាណាចក្រកម្ពុជា			100.0	100.75	99.33	96.0	98.78	103.64	99.16	97.65	96.87	95.13	81.87	86.56	94.24	93.33	90.41	92.44	91.72	89.73	96.11	103.22	91.61	88.75	91.67	90.77	91.23	100.48	103.82	91.43	90.71	91.53	92.78	98.96	107.46	97.93	89.71	89.75	89.44	88.2	91.65	98.62	97.68	88.91	85.88	85.51
country/region	Cambodia	walking	ព្រះរាជាណាចក្រកម្ពុជា			100.0	98.06	99.7	98.0	106.81	106.84	106.98	102.84	100.7	103.34	100.77	102.84	111.88	105.81	104.47	97.56	101.44	93.49	102.2	109.25	96.36	98.63	94.46	95.93	91.56	98.6	106.78	88.38	91.62	94.23	92.06	91.79	95.33	99.77	91.39	94.39	92.79	96.33	95.99	95.73	96.73	92.79	87.32	87.78
country/region	Canada	driving				100.0	102.91	99.74	105.17	122.34	102.5	84.46	102.63	104.31	107.37	110.29	127.88	116.84	88.06	98.11	102.75	104.73	109.0	129.2	119.47	88.42	97.41	100.25	103.6	105.72	120.32	118.1	92.45	104.41	107.15	108.19	115.97	140.55	125.71	103.84	95.14	111.82	113.99	119.01	136.41	128.05	98.89	102.34	107.2
country/region	Canada	transit				100.0	100.03	98.01	101.01	105.42	89.65	75.87	98.64	99.0	100.79	101.45	108.86	91.47	75.15	93.28	95.88	94.14	97.63	104.6	93.75	75.71	93.13	94.86	94.09	96.3	103.76	95.66	78.4	95.79	96.84	96.69	102.9	108.95	92.72	79.97	80.63	97.64	98.13	100.38	110.64	96.4	78.72	93.45	94.4
country/region	Canada	walking				100.0	106.29	106.65	108.64	127.43	122.55	90.42	104.92	108.92	112.57	118.17	139.85	136.71	93.37	105.36	111.79	110.13	115.16	138.49	140.12	91.16	102.67	105.91	107.29	108.17	128.56	139.77	93.6	106.26	111.39	112.79	120.1	152.97	152.65	125.23	99.59	114.61	119.86	127.3	152.97	155.76	103.86	109.77	111.42
country/region	Chile	driving				100.0	99.01	102.57	106.47	124.69	120.83	97.12	102.53	101.57	102.41	107.31	124.15	118.81	99.66	107.13	102.57	101.5	106.61	131.48	129.34	102.43	112.31	109.69	113.49	117.69	139.24	135.2	111.81	122.24	115.22	116.03	123.72	147.07	133.92	109.45	121.37	114.62	116.11	118.84	136.88	128.4	101.01	107.67	106.95
country/region	Chile	walking				100.0	102.58	103.13	103.74	107.87	86.73	59.44	99.53	98.22	101.48	104.03	105.78	83.2	59.55	100.85	97.6	96.02	101.29	107.44	86.87	60.33	98.79	103.85	106.43	105.25	112.31	93.48	65.7	102.72	104.7	105.16	112.07	120.99	93.08	68.1	106.39	103.2	103.6	106.98	111.69	93.75	65.96	100.87	106.68
country/region	Colombia	driving				100.0	97.85	99.65	97.22	109.1	120.38	103.25	95.63	93.95	95.37	94.74	106.37	122.27	102.01	89.35	92.76	90.77	91.45	102.23	119.07	102.2	86.88	90.98	91.48	88.49	107.74	127.12	103.77	91.24	92.7	92.51	91.93	106.82	120.98	101.06	90.13	89.95	91.59	95.07	110.22	128.49	105.41	93.35	89.57
country/region	Colombia	walking				100.0	103.15	104.44	102.96	112.65	116.71	101.0	97.52	102.29	100.24	98.95	113.08	117.66	98.95	91.84	96.66	87.78	100.43	105.35	116.13	97.66	93.94	96.61	103.01	97.18	111.12	124.15	94.51	94.8	95.7	95.7	97.37	109.45	117.66	93.6	94.03	95.51	95.66	96.85	107.59	127.88	105.82	100.57	92.51
country/region	Croatia	driving	Hrvatska			100.0	102.23	102.77	98.19	108.51	108.06	105.89	95.73	97.04	97.93	100.48	105.52	103.48	96.48	97.2	94.04	95.71	95.13	104.87	110.08	103.36	92.75	98.01	101.33	98.91	107.41	112.64	108.77	98.44	99.87	102.82	103.02	121.46	122.94	122.61	103.11	103.34	103.49	109.22	123.42	124.0	117.8	101.27	97.66
country/region	Croatia	walking	Hrvatska			100.0	103.28	105.83	104.89	117.78	101.14	88.79	96.69	101.8	105.26	104.07	109.04	108.0	75.8	97.98	95.63	100.15	99.48	119.06	112.15	91.06	104.57	92.12	92.79	103.16	115.26	115.14	88.79	101.8	106.96	107.73	106.49	127.78	140.59	116.0	109.78	105.26	115.23	119.68	140.79	143.65	115.43	115.11	118.62
country/region	Czech Republic	driving	Česká republika			100.0	101.17	106.68	109.34	123.54	112.54	105.38	99.26	101.99	107.94	108.64	119.07	111.51	102.61	101.47	105.2	107.57	109.63	117.92	113.7	109.45	108.48	109.26	109.62	111.94	128.92	125.16	115.82	106.97	114.42	118.95	122.99	142.36	135.66	120.36	115.34	116.58	119.7	120.49	137.04	130.49	116.86	114.4	116.85
country/region	Czech Republic	transit	Česká republika			100.0	98.02	101.88	103.3	107.22	101.48	92.46	97.34	100.71	107.19	110.59	108.15	98.9	95.0	98.53	102.76	106.37	105.84	111.99	107.65	105.53	113.82	108.92	112.78	112.95	124.36	116.18	104.74	112.94	119.33	125.96	126.84	138.83	129.78	120.25	132.3	130.94	132.73	132.5	127.66	129.48	115.25	130.3	134.87
country/region	Czech Republic	walking	Česká republika			100.0	99.92	103.24	107.32	136.65	139.38	99.77	98.55	98.78	107.31	110.07	132.94	141.48	103.78	107.72	106.75	108.07	111.73	144.4	158.48	112.81	118.53	110.04	113.82	118.77	155.45	166.52	123.72	110.92	118.46	125.25	137.26	185.6	195.4	140.22	142.74	142.46	137.55	141.99	162.88	183.22	125.01	138.05	141.77
country/region	Denmark	driving	Danmark			100.0	103.67	105.55	104.16	110.4	105.47	103.52	102.37	104.12	107.02	107.19	112.43	106.45	99.5	100.78	103.15	106.05	107.95	121.58	114.3	110.32	105.32	107.72	108.5	107.35	114.06	105.43	93.99	103.42	107.14	108.02	110.03	113.19	104.27	98.93	102.21	107.19	110.27	112.79	118.37	109.78	103.25	103.9	110.44
country/region	Denmark	transit	Danmark			100.0	98.09	98.22	99.55	111.53	108.82	102.06	96.41	99.1	99.58	103.12	114.83	111.8	98.21	100.76	105.78	108.27	111.65	127.94	120.71	115.79	103.61	102.2	107.19	102.62	115.24	112.3	101.45	103.7	107.76	103.61	105.5	114.41	112.56	107.51	105.58	111.99	114.15	122.5	130.37	124.55	106.04	102.94	104.58
country/region	Denmark	walking	Danmark			100.0	99.31	104.04	107.99	131.4	126.32	96.4	102.74	104.03	108.79	106.78	133.24	133.19	89.04	97.29	105.64	112.5	115.06	146.15	140.82	104.73	105.01	106.31	111.81	110.86	131.5	131.07	77.13	101.2	104.24	104.43	119.29	141.38	125.1	81.17	97.36	107.58	117.17	120.13	145.54	123.99	88.97	100.38	98.78
country/region	Egypt	driving	مصر			100.0	98.78	104.14	113.6	92.9	100.18	99.76	99.72	103.72	108.55	130.19	113.81	108.49	118.84	120.56	122.58	127.68	138.14	132.62	124.99	123.04	121.73	123.38	128.78	131.39	122.99	117.6	105.82	105.39	107.62	114.49	128.91	119.09	116.49	109.34	108.79	108.41	116.21	123.01	111.49	113.4	105.67	175.25	102.74
country/region	Egypt	walking	مصر			100.0	96.45	100.74	103.42	91.93	96.38	97.88	101.38	99.79	109.75	119.96	103.75	107.34	121.22	127.33	117.43	124.53	127.5	119.9	119.24	123.75	120.26	117.73	125.59	121.57	112.0	114.43	103.05	113.75	111.12	115.16	122.06	113.41	117.62	107.69	105.24	107.74	114.05	116.34	107.23	112.59	104.8	116.83	104.13
country/region	Estonia	driving	Eesti			100.0	106.93	106.41	115.22	132.85	128.75	107.61	101.66	107.16	104.49	109.24	135.75	138.89	108.16	98.57	98.34	104.21	107.67	127.29	135.4	113.7	102.21	104.19	105.88	118.7	152.49	146.04	118.64	105.78	110.9	115.29	125.22	158.9	156.51	132.21	121.16	120.55	126.22	134.37	150.88	141.36	122.6	121.06	127.19
country/region	Estonia	transit	Eesti			100.0	99.03	99.77	100.6	127.37	109.89	87.07	102.85	102.71	101.79	102.3	120.98	107.59	95.86	101.66	105.38	107.18	105.52	112.93	111.45	100.46	103.96	114.77	115.55	113.34	132.93	117.3	113.16	117.25	120.1	120.33	122.13	136.25	122.03	111.45	135.19	124.33	128.38	131.65	136.75	113.11	103.17	122.95	148.39
country/region	Estonia	walking	Eesti			100.0	103.31	104.45	110.69	155.25	171.56	112.09	112.74	115.92	108.77	118.56	175.98	219.43	121.61	108.12	108.84	128.6	135.55	161.36	192.75	114.59	108.64	119.53	120.6	127.69	196.82	220.8	123.63	119.17	130.58	134.71	150.6	229.51	219.01	154.76	171.89	167.24	171.89	189.11	194.57	169.81	164.25	146.77	175.53
country/region	Finland	driving	Suomi			100.0	102.42	105.41	104.46	117.78	120.16	112.58	100.97	103.11	103.27	103.37	119.02	119.09	110.2	97.3	102.31	103.05	103.3	121.3	118.69	112.36	101.01	103.31	103.1	105.07	125.1	125.04	112.75	102.38	104.23	108.16	114.97	135.6	138.63	117.3	108.23	111.13	115.39	116.04	134.8	141.73	122.31	111.17	111.63
country/region	Finland	transit	Suomi			100.0	98.58	99.52	101.67	104.5	101.66	98.45	101.21	101.75	99.77	102.42	104.24	98.82	95.71	99.14	104.02	100.54	97.82	103.22	98.45	94.66	101.87	101.12	100.18	103.84	103.94	108.63	96.66	102.2	103.67	99.12	105.19	109.69	106.41	101.88	104.08	102.87	108.97	101.71	109.29	109.47	102.06	105.78	104.75
country/region	Finland	walking	Suomi			100.0	96.91	101.01	104.8	112.42	112.51	90.11	99.27	99.25	100.64	102.29	112.82	118.59	88.15	88.29	93.69	96.89	96.88	113.66	110.28	88.05	95.61	98.57	101.36	99.76	112.11	119.42	85.15	92.14	103.36	102.25	120.51	121.65	111.39	79.1	95.11	103.72	106.41	100.89	109.28	103.71	94.74	102.21	107.1
country/region	France	driving				100.0	101.6	104.67	107.25	112.07	114.84	93.4	94.67	94.52	97.84	98.36	111.42	109.7	87.85	91.22	92.87	97.88	97.18	107.43	114.7	91.31	93.45	93.89	99.17	99.49	110.43	117.24	89.9	94.95	95.69	99.98	101.41	118.69	126.61	96.71	100.32	100.83	102.03	104.31	118.42	127.73	97.72	99.66	99.4
country/region	France	transit				100.0	100.31	102.48	103.75	106.97	111.44	93.29	97.27	97.37	101.6	98.73	102.88	108.67	86.82	93.38	96.84	102.13	102.44	114.36	125.0	96.52	99.2	100.43	107.64	106.75	115.25	115.65	96.23	105.43	105.21	109.02	111.95	119.97	117.34	101.79	118.54	118.54	116.32	118.49	125.78	127.21	108.53	115.31	115.9
country/region	France	walking				100.0	105.95	108.49	121.22	117.98	135.17	79.07	86.45	90.11	91.4	95.75	112.71	117.06	66.53	77.64	84.94	95.11	93.85	108.5	126.17	70.78	83.3	86.31	94.07	99.16	106.88	117.98	66.62	80.08	86.83	93.75	95.63	117.96	126.34	74.44	86.9	95.91	94.03	99.23	108.42	120.95	75.84	88.4	89.42
country/region	Germany	driving	Deutschland			100.0	101.31	102.82	104.61	114.38	109.65	103.81	100.54	102.9	102.65	102.61	112.68	108.85	102.26	101.93	105.2	102.84	105.23	119.14	115.73	106.1	105.13	107.72	106.59	105.26	120.68	120.85	105.91	105.72	108.42	108.83	112.43	130.41	128.0	109.63	108.0	109.42	110.81	108.14	125.52	119.65	99.22	102.49	105.39
country/region	Germany	transit	Deutschland			100.0	102.85	102.41	105.37	114.32	116.37	102.26	99.42	101.25	100.44	103.03	111.85	117.24	99.33	101.54	101.07	99.92	102.77	113.42	115.02	104.64	104.37	104.7	101.33	101.98	113.45	117.99	100.3	104.99	105.67	106.43	112.26	121.04	125.2	114.91	157.64	140.18	132.15	135.25	145.98	149.75	127.86	129.82	128.68
country/region	Germany	walking	Deutschland			100.0	104.04	107.18	110.76	124.13	137.91	91.01	99.26	102.36	100.62	104.64	119.37	135.62	89.33	99.07	98.48	99.88	106.28	127.99	139.86	91.42	104.16	105.5	108.79	109.22	128.59	150.13	86.21	91.76	104.04	108.17	112.38	141.37	161.49	98.68	111.55	115.71	109.61	121.49	131.42	149.93	93.4	114.25	106.82
country/region	Greece	driving	Ελλάδα			100.0	100.63	100.57	100.6	110.76	113.18	106.76	96.02	95.5	98.73	97.72	108.81	112.89	108.84	95.89	95.58	98.33	102.87	112.72	116.08	112.42	95.67	97.46	96.64	103.46	121.1	119.98	116.73	102.6	104.28	106.66	108.1	123.56	123.65	121.23	117.92	123.39	116.34	121.1	118.04	121.53	114.37	104.15	104.31
country/region	Greece	walking	Ελλάδα			100.0	100.5	101.91	108.84	119.88	127.75	96.49	95.3	97.66	101.94	102.57	121.64	134.75	100.5	93.13	101.26	104.46	107.8	125.02	138.69	109.39	98.14	105.77	93.43	99.78	132.73	137.33	112.88	106.25	111.08	113.07	126.92	150.06	157.11	124.49	126.22	127.66	125.98	137.67	139.05	145.35	121.81	115.7	111.79
country/region	Hong Kong	driving	香港			100.0	106.79	111.3	116.0	138.02	129.52	116.02	118.3	114.27	108.7	95.34	82.73	75.22	77.2	71.15	69.52	68.28	65.19	65.86	65.95	63.83	66.47	67.04	60.53	64.82	73.26	68.55	69.67	64.46	64.37	63.81	68.84	79.4	69.28	63.47	67.26	69.49	67.52	69.97	80.37	79.72	72.64	62.77	59.14
country/region	Hong Kong	walking	香港			100.0	109.2	114.16	117.93	143.42	127.53	113.68	127.75	120.06	110.21	92.92	66.38	52.37	58.63	55.42	56.55	55.99	50.6	52.98	46.35	46.4	46.9	49.33	44.48	47.15	53.91	47.96	47.57	45.78	45.74	44.96	51.0	61.39	49.16	42.81	49.14	51.68	51.24	53.59	61.74	57.89	52.22	46.86	45.66
country/region	Hungary	driving	Magyarország			100.0	100.89	103.13	106.74	119.57	111.98	100.08	99.79	99.22	101.49	108.57	120.08	114.68	100.38	99.38	100.36	101.38	104.59	120.41	120.99	108.44	103.11	103.75	107.9	110.58	127.22	125.31	113.24	107.4	108.79	112.34	123.0	142.05	137.99	120.76	115.33	116.53	118.15	121.46	137.21	133.62	119.17	111.98	113.21
country/region	Hungary	walking	Magyarország			100.0	98.25	101.86	110.46	136.71	145.18	108.11	107.47	106.77	103.21	117.62	142.79	153.95	112.8	109.44	102.61	109.15	116.83	157.38	174.54	129.25	120.6	110.22	115.56	122.52	161.51	172.34	131.13	124.09	124.28	126.22	150.42	197.69	213.12	157.31	154.17	155.29	151.08	154.68	177.67	197.02	148.71	142.09	145.36
country/region	Iceland	driving	Ísland			100.0	107.33	113.0	114.84	135.74	135.06	108.76	106.44	109.04	104.02	98.62	131.83	132.81	118.67	112.99	110.48	113.17	119.45	148.12	148.89	125.84	115.34	120.31	124.53	135.36	153.76	155.16	134.15	120.87	130.44	124.44	129.68	108.57	155.2	137.71	143.23	138.34	141.17	152.04	162.66	168.43	140.17	126.51	123.6
country/region	Iceland	walking	Ísland			100.0	101.26	88.81	102.24	111.77	115.61	99.3	93.05	100.09	88.23	81.81	112.09	113.13	98.29	94.26	96.78	96.23	100.36	121.79	125.25	98.1	93.71	105.88	102.84	112.92	127.14	125.48	107.53	100.23	108.0	103.75	98.7	115.91	128.74	107.63	113.26	119.59	109.81	120.32	145.76	130.87	102.17	104.09	101.34
country/region	India	driving	भारत			100.0	102.35	107.96	110.77	120.64	136.84	122.4	106.83	101.75	103.08	101.67	113.52	125.46	116.77	106.81	106.16	114.93	115.4	122.46	131.49	119.28	108.72	111.32	105.92	110.8	126.79	137.98	133.39	109.32	108.38	115.12	115.6	136.8	141.22	134.78	110.74	109.83	111.83	119.25	126.09	132.79	125.45	112.01	121.54
country/region	India	walking	भारत			100.0	99.18	104.08	107.41	113.91	128.02	113.39	107.91	104.55	105.83	103.4	109.91	121.16	111.0	110.66	106.98	111.35	110.41	117.08	125.96	113.76	110.57	113.23	111.12	112.76	121.71	131.52	124.04	111.18	110.37	114.14	113.44	126.82	128.87	123.88	112.46	111.89	111.1	110.89	118.27	124.28	115.85	106.89	111.47
country/region	Indonesia	driving	Indonesia			100.0	100.95	103.17	103.49	127.22	135.77	109.68	103.62	101.54	106.06	110.31	142.98	144.2	116.83	105.27	105.0	102.55	100.66	129.64	147.18	117.4	103.69	103.6	105.0	106.75	131.57	145.83	112.79	103.37	102.29	102.07	107.27	133.75	142.78	109.17	98.27	96.71	103.73	107.9	134.18	142.24	107.99	102.07	99.4
country/region	Indonesia	walking	Indonesia			100.0	100.61	97.86	100.22	114.75	128.47	107.06	103.86	100.7	104.28	102.69	125.3	131.44	111.84	106.66	106.36	100.34	99.32	118.64	131.66	113.51	103.42	102.42	103.29	103.7	115.09	129.25	110.41	102.7	98.81	97.3	102.12	116.83	125.67	102.73	95.96	95.66	97.78	100.52	114.25	125.6	99.26	96.88	93.63
country/region	Ireland	driving				100.0	113.54	113.02	123.29	127.76	130.2	116.27	115.13	116.94	119.09	120.16	131.57	139.57	119.13	109.41	111.59	117.47	120.01	138.74	141.94	120.11	107.74	114.74	115.79	119.08	138.66	136.41	105.52	108.86	111.78	120.17	122.45	148.33	136.51	123.27	129.51	133.33	137.54	142.65	157.03	141.99	120.65	113.98	114.18
country/region	Ireland	transit				100.0	101.47	105.76	109.21	116.67	114.31	110.74	110.35	106.75	106.14	111.58	119.46	124.24	107.62	111.68	110.26	111.99	114.4	134.85	129.7	116.05	115.84	111.56	114.14	118.44	132.25	122.7	104.43	116.87	111.57	115.94	119.58	136.75	125.93	120.98	126.48	125.8	129.93	128.82	146.81	127.76	111.69	114.39	112.05
country/region	Ireland	walking				100.0	114.6	120.48	122.95	150.65	175.73	126.37	127.41	127.55	129.52	130.33	156.0	190.76	122.35	115.36	116.22	122.18	128.04	175.5	206.81	124.82	117.6	127.82	127.67	132.0	174.38	197.61	108.3	113.22	109.18	122.11	138.83	189.0	188.57	142.91	151.15	151.25	148.25	158.63	183.1	187.93	122.82	112.99	111.89
country/region	Israel	driving	ישראל			100.0	102.65	102.91	112.6	85.85	90.93	96.24	95.49	100.28	99.96	106.01	80.56	91.75	100.63	98.91	99.18	99.96	106.8	82.63	91.83	105.09	99.37	99.0	98.11	109.61	81.78	87.9	98.26	103.06	103.71	110.16	124.07	102.57	112.53	111.74	112.46	113.76	106.5	125.17	103.55	100.16	112.64	110.16	113.75
country/region	Israel	walking	ישראל			100.0	101.98	104.91	121.5	86.39	82.07	80.85	84.88	81.95	99.01	108.37	80.64	85.31	97.66	96.74	98.84	98.81	113.02	88.92	78.1	98.42	96.66	97.39	97.2	117.82	83.59	70.27	90.08	96.19	100.42	113.38	135.79	117.4	106.47	108.05	114.34	116.67	98.66	133.22	114.74	95.16	110.63	109.24	111.03
country/region	Italy	driving	Italia			100.0	102.63	105.41	106.18	114.69	127.45	110.65	102.59	103.94	106.67	107.02	119.01	126.85	109.51	99.61	102.59	104.68	105.67	114.35	125.55	111.41	100.52	101.89	103.77	105.58	119.19	129.46	117.1	104.55	108.02	112.5	116.51	139.93	145.29	132.32	110.43	112.72	118.28	120.67	135.58	139.43	114.78	98.2	92.5
country/region	Italy	transit	Italia			100.0	100.82	100.4	99.52	107.35	113.33	108.25	102.14	99.04	100.05	102.72	107.54	116.79	110.36	101.6	101.95	102.49	100.8	101.93	107.43	106.2	98.79	99.71	98.91	103.67	114.12	117.08	113.16	108.57	109.4	110.36	117.55	127.08	130.72	125.6	119.01	118.0	120.44	124.06	126.36	126.83	113.18	96.25	81.28
country/region	Italy	walking	Italia			100.0	102.1	104.86	107.32	122.71	142.38	109.49	99.19	102.26	105.19	109.44	126.34	150.68	111.59	101.22	104.22	109.74	110.64	127.71	149.16	118.22	108.19	108.79	108.09	111.82	131.64	160.32	118.67	108.86	117.98	122.37	132.34	170.85	194.34	144.17	123.94	131.03	132.99	142.68	158.11	181.74	129.3	107.66	94.26
country/region	Japan	driving	日本			100.0	97.94	99.14	103.16	123.15	130.54	104.44	100.01	99.73	99.02	102.76	129.78	131.34	101.47	94.7	99.11	101.33	101.75	128.05	132.95	106.91	103.28	103.66	103.12	105.07	132.39	148.54	120.49	128.3	112.01	109.2	110.99	134.71	131.54	114.42	111.43	111.19	112.58	116.79	140.56	161.69	142.83	116.21	107.01
country/region	Japan	transit	日本			100.0	99.33	101.16	107.02	128.61	131.7	104.9	102.13	102.41	101.15	105.97	131.96	132.99	101.53	96.58	100.7	102.45	103.5	129.82	131.35	109.27	106.53	108.0	105.15	108.17	132.29	155.72	120.26	127.42	113.31	112.26	114.08	133.01	128.41	114.64	112.88	112.02	112.54	116.33	134.17	146.81	130.41	112.61	104.56
country/region	Japan	walking	日本			100.0	96.07	102.01	108.67	135.81	148.78	105.94	101.99	103.65	97.98	108.94	147.47	148.88	99.96	90.56	103.86	110.98	109.17	145.33	148.04	115.13	113.98	116.67	109.4	111.67	143.57	154.39	121.72	138.39	119.7	121.38	124.99	150.75	138.76	119.97	122.2	122.62	124.25	127.0	145.9	163.51	145.52	121.18	112.83
country/region	Latvia	driving	Latvija			100.0	100.86	103.78	106.99	117.63	117.49	103.15	102.24	102.12	103.22	103.71	122.65	124.21	103.64	100.15	99.27	104.75	104.33	120.46	115.39	100.69	102.88	105.67	102.77	106.85	125.66	129.95	110.71	104.18	116.77	116.46	115.91	146.66	134.01	110.55	108.26	109.37	107.69	114.64	134.09	127.43	109.67	109.16	105.86
country/region	Latvia	walking	Latvija			100.0	95.31	98.96	104.59	128.36	113.27	88.94	94.27	95.01	97.81	104.31	146.37	140.56	86.7	102.96	98.06	107.26	110.78	135.72	128.08	86.47	105.66	108.13	101.02	112.79	147.44	149.86	105.53	112.28	135.34	139.26	130.9	173.15	156.03	101.4	123.11	127.67	123.13	132.92	165.73	145.66	109.1	120.71	108.33
country/region	Lithuania	driving	Lietuva			100.0	98.15	102.22	107.33	120.05	112.07	96.12	99.92	101.45	103.11	105.19	123.64	115.89	94.54	97.08	101.54	100.93	100.78	118.84	108.72	98.1	98.55	104.1	105.18	109.32	127.25	115.79	103.09	105.11	106.4	107.55	115.47	140.21	123.28	105.49	112.58	117.64	119.31	122.03	133.66	123.23	98.97	104.49	102.21
country/region	Lithuania	walking	Lietuva			100.0	99.21	111.09	109.1	139.24	118.85	89.11	97.36	95.41	99.04	111.65	154.41	236.75	133.6	98.16	106.41	111.79	117.81	132.92	120.02	91.49	118.32	121.49	116.64	124.78	151.09	136.21	99.69	103.8	105.84	119.82	130.76	177.29	153.64	115.37	129.57	133.57	145.73	155.83	166.49	133.12	96.14	111.14	112.22
country/region	Luxembourg	driving				100.0	98.06	95.12	103.03	100.71	87.19	75.75	96.94	96.91	95.07	97.63	100.48	84.33	73.95	95.47	95.18	95.32	95.53	98.69	87.22	77.85	96.56	95.01	99.11	100.32	100.54	87.95	69.59	96.96	102.13	103.62	101.41	110.86	89.15	74.07	89.04	91.02	87.1	88.19	100.62	82.6	72.98	92.77	94.01
country/region	Luxembourg	transit				100.0	96.05	92.65	97.1	100.71	94.58	88.16	94.54	92.1	95.55	94.96	106.51	83.87	83.96	89.71	87.61	91.73	93.95	93.11	99.03	95.67	96.56	105.29	94.96	88.87	97.1	95.93	76.27	91.14	90.21	94.58	95.63	96.35	96.14	82.15	106.05	97.31	94.29	89.58	94.88	86.48	85.59	105.38	97.1
country/region	Luxembourg	walking				100.0	108.38	113.36	118.44	125.5	115.08	81.05	104.85	114.33	109.12	108.7	129.82	118.57	74.39	96.62	101.59	115.01	110.65	128.01	124.01	83.73	108.15	109.55	122.46	120.8	135.64	134.92	70.42	91.2	106.02	109.12	109.8	137.84	127.75	82.18	101.19	104.38	109.57	97.53	117.2	115.97	71.61	102.4	107.15
country/region	Macao	driving	澳門|Macau			100.0	110.99	115.14	118.61	157.14	153.88	139.85	155.84	144.2	108.73	81.69	58.19	47.32	37.96	31.9	31.78	32.35	31. M�r	31.22	28.96	28.43	26.99	23.42	22.34	20.68	22. Jan	21.56	22.76	24.75	23. Aug	24.63	26.93	26. Sep	22.82	23.45	27. Feb	30.36	31.17	32.58	29. Apr	33.53	30.74	29.22	31.85
country/region	Macao	walking	澳門|Macau			100.0	114.97	118.3	129.82	173.98	169.86	157.28	179.09	159.86	111.75	80.49	59.88	40.94	33.49	24.46	20.32	19.26	19.48	17.24	16. Nov	15.44	13.37	11. Jul	Okt 79	Okt 25	Aug 79	Jul 51	Sep 62	Aug 87	Sep 18	Sep 14	Okt 39	11. Apr	Aug 44	Sep 87	Dez 87	17. Apr	15.81	16.82	14.96	16. Jan	14.75	13.79	14.47
country/region	Malaysia	driving				100.0	98.11	103.36	111.32	137.04	130.98	109.69	103.57	107.76	123.77	139.44	170.26	172.1	170.46	161.85	124.74	114.84	111.4	136.51	134.75	113.17	100.5	97.37	101.29	110.54	142.97	133.99	110.1	97.8	96.62	99.08	109.94	145.37	131.39	105.77	94.77	94.23	97.88	106.76	143.07	133.91	105.47	93.63	94.58
country/region	Malaysia	walking				100.0	97.46	100.35	110.03	130.19	125.64	104.91	103.77	104.65	111.72	119.97	137.01	155.33	143.07	127.42	106.25	108.2	100.54	106.83	109.2	92.89	85.64	84.2	84.98	96.91	112.09	112.14	89.74	84.0	83.27	84.75	93.33	116.58	106.73	84.19	76.85	78.7	80.09	83.48	105.24	107.95	82.94	75.28	72.55
country/region	Mexico	driving	México			100.0	100.53	102.35	106.06	127.97	134.25	93.02	99.86	98.24	98.54	103.06	125.88	132.98	91.64	95.34	95.59	97.85	103.95	131.82	138.16	97.29	92.83	97.7	96.65	102.16	123.82	132.78	91.93	98.9	101.42	103.35	114.35	152.62	148.02	103.95	104.15	103.08	104.29	109.57	135.59	146.51	104.9	101.38	99.87
country/region	Mexico	transit	México			100.0	100.05	100.15	101.98	110.88	96.82	77.79	99.28	98.72	98.51	101.45	109.94	97.91	76.61	95.72	96.48	96.5	98.53	111.68	93.02	68.97	77.51	94.93	96.12	99.74	111.23	101.97	79.59	96.97	97.32	98.71	103.8	115.75	106.37	82.76	99.33	98.87	99.54	101.83	118.52	118.07	89.77	98.62	97.37
country/region	Mexico	walking	México			100.0	102.15	105.42	107.62	127.85	135.02	87.85	100.97	101.37	101.64	105.31	125.38	136.68	90.47	97.69	97.0	97.43	103.85	125.87	136.75	98.29	84.11	98.39	97.86	104.94	125.62	135.29	90.55	99.0	102.93	105.61	115.16	152.47	154.55	107.0	108.47	105.64	106.04	113.14	138.41	155.14	109.27	103.58	101.79
country/region	Morocco	driving	المغرب|المملكة المغربية			100.0	99.8	101.5	108.9	121.4	143.32	131.57	125.79	130.38	135.43	135.24	140.48	146.61	131.6	106.67	104.64	105.64	105.87	114.12	134.8	125.96	107.51	107.27	113.29	109.6	121.23	140.21	130.78	110.68	110.07	114.3	113.72	128.88	146.06	129.27	117.5	119.15	118.34	121.35	127.93	144.15	134.85	113.4	114.4
country/region	Morocco	walking	المغرب|المملكة المغربية			100.0	101.91	105.99	109.61	125.7	129.57	121.68	125.45	130.9	133.42	125.68	135.62	145.52	132.82	120.43	122.29	119.54	122.96	131.79	151.16	139.04	127.4	123.33	126.72	123.27	145.58	155.46	146.32	134.8	135.39	138.1	133.02	148.83	165.91	146.49	142.79	138.71	154.04	148.54	155.77	158.91	148.26	137.04	142.59
country/region	Netherlands	driving	Nederland			100.0	103.22	103.86	103.99	104.6	98.09	91.46	101.94	107.74	105.82	104.79	106.71	102.15	93.28	103.13	105.18	103.2	108.34	110.37	104.67	93.48	103.73	106.01	103.7	103.94	113.46	105.38	85.26	110.01	107.62	107.78	113.83	115.13	104.1	90.25	103.31	105.4	107.01	108.99	112.11	96.06	82.67	98.0	97.72
country/region	Netherlands	transit	Nederland			100.0	100.13	101.53	102.6	111.68	111.47	101.94	100.32	101.05	101.38	103.56	116.13	115.33	105.83	103.27	104.24	104.94	112.14	123.18	122.75	113.56	110.63	109.12	108.95	111.71	125.36	121.21	107.59	113.55	110.37	106.84	117.97	128.68	131.35	124.8	124.77	122.8	120.26	122.46	124.53	125.87	113.82	118.06	112.27
country/region	Netherlands	walking	Nederland			100.0	101.71	104.92	115.64	132.95	149.99	109.48	101.92	103.35	106.14	114.19	137.95	155.52	111.74	102.96	101.59	109.04	122.62	149.04	164.12	108.16	110.42	108.42	115.65	123.51	150.22	163.1	84.16	100.49	102.8	107.44	115.03	159.45	173.3	107.28	121.14	123.59	122.76	125.42	151.38	162.91	108.58	109.45	116.34
country/region	New Zealand	driving	NZ			100.0	102.94	105.58	115.94	107.02	97.92	101.9	103.19	106.85	109.24	128.77	115.17	100.11	103.33	102.37	102.63	103.61	110.78	105.37	91.13	98.12	108.51	119.93	100.48	112.09	107.56	104.48	104.59	110.32	112.65	114.02	135.42	118.38	103.9	107.75	110.15	112.45	115.93	127.27	116.53	105.16	103.24	108.05	110.38
country/region	New Zealand	transit	NZ			100.0	97.91	99.45	100.19	94.0	88.77	106.3	104.91	104.71	103.93	105.2	101.16	94.26	99.81	113.06	109.23	106.71	112.72	104.59	94.57	110.38	110.14	108.93	102.24	113.16	104.44	105.49	116.46	113.3	114.25	113.76	118.54	115.55	108.84	120.93	120.34	122.23	115.45	119.29	116.72	108.63	118.46	125.23	119.64
country/region	New Zealand	walking	NZ			100.0	100.65	101.9	104.58	101.78	91.61	98.34	103.46	105.69	106.95	110.06	112.21	102.89	94.75	104.44	103.34	104.18	105.46	110.03	94.23	99.42	110.2	110.08	97.64	115.26	109.69	101.32	109.78	111.25	113.32	117.95	127.72	131.05	115.87	116.79	116.44	119.24	119.77	125.97	134.07	126.18	120.35	120.96	121.2
country/region	Norway	driving	Norge			100.0	98.43	102.34	105.02	122.49	113.46	114.54	98.58	98.9	102.31	105.37	120.93	113.67	114.26	98.53	99.58	101.29	103.96	121.18	114.8	121.29	99.55	97.63	102.9	105.99	126.73	123.15	126.38	104.17	105.06	109.65	113.14	139.76	128.46	120.93	113.44	111.35	119.43	122.75	131.05	123.29	139.77	105.9	105.34
country/region	Norway	transit	Norge			100.0	103.33	102.63	106.54	118.12	117.65	107.06	106.9	106.04	108.67	108.15	115.52	125.04	112.65	106.31	106.06	103.15	101.91	117.04	129.4	115.77	101.54	107.47	112.5	115.49	121.35	129.0	114.92	109.8	110.88	110.94	111.25	119.14	121.68	111.92	115.37	112.58	111.39	119.95	119.96	123.0	114.14	105.86	103.2
country/region	Norway	walking	Norge			100.0	101.67	106.64	112.36	125.0	151.14	97.13	100.05	105.47	111.33	111.55	128.31	149.82	93.42	93.52	100.93	102.08	105.39	125.36	146.09	98.38	98.95	101.5	105.74	114.21	134.48	147.11	84.24	104.17	110.3	112.89	117.0	135.62	151.0	87.75	106.78	108.68	112.33	104.2	129.65	142.7	95.05	99.84	104.47
country/region	Philippines	driving	Philippines			100.0	100.24	103.21	103.05	118.16	106.21	102.14	96.36	99.39	98.52	107.16	133.99	112.1	102.12	92.9	91.66	91.15	90.35	102.45	95.24	86.73	83.64	82.17	81.29	87.72	107.52	96.73	88.15	83.01	84.3	84.8	90.36	114.94	100.02	91.69	86.92	88.97	86.9	90.84	108.61	102.0	93.46	95.18	86.95
country/region	Philippines	transit	Philippines			100.0	98.82	101.03	97.04	104.79	96.78	101.63	100.43	101.46	106.43	107.95	116.78	95.34	91.41	93.62	87.09	90.46	84.23	89.9	82.7	79.31	81.99	84.64	82.75	89.09	91.32	88.25	84.16	82.32	80.73	86.53	85.97	99.05	91.34	88.61	85.04	84.55	84.49	83.67	91.19	82.81	86.92	86.12	85.2
country/region	Philippines	walking	Philippines			100.0	105.29	110.42	113.7	126.92	117.15	115.68	112.73	116.09	118.54	126.51	156.07	131.56	116.85	108.88	108.25	108.9	106.76	112.81	106.03	98.37	93.63	92.65	91.46	93.74	112.94	103.0	93.6	89.2	92.04	91.49	98.33	126.68	110.69	95.59	93.09	96.74	92.38	97.79	108.2	102.15	97.81	94.48	88.54
country/region	Poland	driving	Polska			100.0	101.09	103.79	108.02	122.96	110.25	97.99	102.17	101.87	103.91	106.6	120.92	109.57	97.06	102.26	101.66	105.25	107.4	121.13	110.21	98.24	104.68	104.75	107.42	110.14	127.72	123.46	106.91	107.18	105.5	107.51	112.8	136.51	126.18	111.76	110.33	109.42	112.25	113.5	127.95	115.87	103.59	104.7	106.9
country/region	Poland	walking	Polska			100.0	98.98	106.14	108.21	125.44	127.23	94.38	103.25	102.27	98.73	105.54	127.56	122.84	86.68	101.08	97.71	93.92	103.17	130.87	132.36	94.84	107.99	102.45	105.21	107.15	132.31	138.24	101.55	103.19	104.69	106.34	120.41	153.65	151.64	111.39	123.96	120.41	122.87	128.8	137.91	141.61	89.85	108.53	115.05
country/region	Portugal	driving				100.0	98.87	98.6	101.02	116.97	124.07	107.25	99.11	100.59	100.62	101.74	116.73	127.65	107.63	98.26	100.63	100.89	108.16	123.61	131.86	116.13	108.11	107.63	114.07	115.19	133.97	141.11	121.32	116.64	114.0	115.95	119.56	151.81	157.05	130.4	123.16	121.3	122.04	124.48	146.89	161.0	151.23	148.82	122.44
country/region	Portugal	walking				100.0	93.44	93.92	96.73	126.34	139.72	109.99	103.41	103.45	101.53	107.45	125.57	146.54	107.71	99.39	102.94	105.28	100.36	130.61	151.97	123.14	123.49	119.75	120.97	127.68	158.25	166.27	125.03	127.67	126.03	124.72	135.21	182.23	195.54	140.03	148.49	145.88	146.13	144.58	174.88	196.41	166.78	184.18	140.22
country/region	Republic of Korea	driving	한국			100.0	98.53	101.94	108.13	122.17	113.73	110.31	108.45	105.33	112.78	134.89	132.5	133.36	119.25	101.94	97.54	95.77	104.55	106.2	83.78	80.08	80.06	77.33	76.93	76.81	85.16	79.42	79.03	81.57	80.72	84.53	85.16	96.68	83.25	76.41	78.7	82.67	81.38	79.4	79.63	67.53	64.55	62.29	62.25
country/region	Republic of Korea	walking	한국			100.0	101.26	104.37	109.61	128.68	124.37	113.47	108.11	104.4	100.02	102.91	103.55	112.88	105.85	100.29	103.57	99.09	109.83	110.04	87.13	78.41	79.0	74.19	69.37	72.17	83.12	80.64	77.53	80.29	76.27	81.82	84.33	94.45	78.61	67.55	75.78	79.84	79.71	75.08	71.52	62.77	57.99	51.5	54.24
country/region	Romania	driving	România			100.0	98.15	98.69	99.2	107.51	98.25	93.67	96.71	95.43	95.58	103.59	105.27	96.56	97.4	92.93	91.87	91.41	94.44	100.48	95.8	94.46	92.1	92.72	93.78	89.84	100.86	94.28	93.56	93.72	96.11	98.29	101.33	116.74	105.11	105.2	100.8	99.18	102.38	105.7	115.4	103.33	102.36	96.28	94.67
country/region	Romania	walking	România			100.0	101.42	100.81	101.64	114.16	102.93	80.24	102.39	102.24	104.13	106.73	108.96	105.66	85.52	102.78	104.89	101.12	103.97	113.05	119.15	96.56	107.98	99.25	90.75	96.8	108.95	99.35	86.62	104.43	104.31	106.83	121.23	137.89	122.75	105.19	123.52	126.8	116.39	122.2	133.69	119.34	103.76	118.97	125.1
country/region	Russia	driving	Россия			100.0	101.13	102.0	103.86	111.2	107.34	102.74	102.88	105.62	106.04	106.18	114.4	107.62	104.16	105.06	106.76	105.36	107.26	114.67	107.35	103.63	103.43	105.31	107.4	108.56	113.51	105.89	102.91	105.67	108.03	109.87	112.41	124.25	113.37	107.96	107.44	111.0	112.54	117.7	132.56	119.17	98.03	110.32	107.76
country/region	Russia	walking	Россия			100.0	103.91	102.6	105.07	114.14	112.0	97.02	104.61	104.74	105.48	103.19	112.4	110.04	99.34	105.72	107.23	107.95	105.88	113.54	109.15	95.75	103.36	106.3	105.84	104.71	104.39	104.28	96.26	106.63	109.49	112.52	116.65	128.39	121.28	105.52	111.89	118.29	119.69	127.32	136.11	124.75	99.97	102.01	110.01
country/region	Saudi Arabia	driving	السعودية			100.0	99.96	97.57	100.88	98.07	83.17	74.13	74.99	76.08	78.25	90.34	92.76	76.29	72.21	82.43	82.12	87.18	110.78	113.37	86.9	79.03	80.53	82.08	86.23	109.87	117.25	88.62	80.81	82.96	83.03	88.06	107.56	110.57	85.45	76.86	79.12	78.7	83.82	105.19	109.71	82.14	76.5	77.67	79.43
country/region	Saudi Arabia	walking	السعودية			100.0	98.89	95.7	97.9	95.85	85.63	76.35	80.04	78.2	78.56	87.54	89.36	77.5	73.48	83.61	82.07	86.34	102.32	106.94	88.3	81.7	81.35	81.53	82.88	101.32	110.23	92.78	82.59	84.58	85.17	88.39	101.21	102.07	84.86	77.54	79.96	76.02	83.26	98.51	101.85	81.05	74.89	76.1	79.83
country/region	Serbia	driving	Србија			100.0	92.27	100.9	97.59	106.79	108.43	95.39	90.05	93.26	90.87	91.91	101.85	103.84	98.02	91.87	88.23	90.02	90.26	99.97	110.43	100.38	91.19	90.47	88.18	91.08	101.36	107.92	103.15	93.28	92.82	96.5	101.03	124.44	121.0	113.23	112.67	95.3	98.57	100.69	113.03	118.52	105.11	89.74	91.5
country/region	Serbia	walking	Србија			100.0	90.46	93.49	96.7	108.13	113.43	79.56	91.82	96.72	100.02	102.75	114.24	117.3	96.79	99.6	98.62	98.94	104.62	113.15	128.07	102.0	104.57	95.38	88.06	94.35	111.1	113.83	91.38	94.44	92.15	101.14	104.88	125.65	119.63	99.16	97.27	98.22	109.34	110.2	114.46	116.93	87.45	101.41	101.01
country/region	Singapore	driving				100.0	101.95	103.48	112.19	124.68	107.62	100.58	104.77	104.16	103.24	97.99	82.12	84.87	85.04	80.35	77.74	79.51	84.99	98.58	89.63	84.3	84.9	87.91	86.66	90.06	96.27	78.64	75.57	77.83	78.98	79.82	84.98	93.03	77.05	73.0	77.12	77.77	79.39	83.23	92.76	81.13	76.11	78.15	79.54
country/region	Singapore	transit				100.0	98.45	96.46	105.04	120.4	107.33	93.66	92.37	92.08	91.49	93.31	77.19	77.7	80.27	77.87	73.42	69.6	76.26	90.92	79.48	73.83	77.39	79.2	75.15	76.62	82.71	68.72	62.02	65.32	66.01	67.32	71.54	79.96	67.16	62.47	64.09	65.28	65.97	69.44	79.72	71.6	64.17	64.06	65.47
country/region	Singapore	walking				100.0	104.42	104.79	110.5	133.23	122.37	100.68	98.06	101.62	103.46	104.9	97.21	98.59	94.88	85.01	78.54	72.46	81.35	97.23	92.56	76.7	76.38	80.69	80.86	83.76	96.94	84.66	67.46	65.72	63.56	68.26	73.74	89.89	78.75	64.12	66.4	66.27	69.15	69.64	84.98	78.55	63.35	63.19	66.4
country/region	Slovakia	driving	Slovensko			100.0	101.89	100.42	100.04	109.34	98.69	94.91	95.38	99.44	101.42	102.73	119.31	99.99	96.78	98.29	101.22	100.6	101.16	113.27	96.94	101.62	103.84	104.3	100.71	106.38	117.68	108.21	105.76	100.43	104.5	110.66	110.58	127.24	119.69	112.7	104.5	107.99	111.44	112.03	122.63	107.5	106.68	103.01	105.1
country/region	Slovakia	transit	Slovensko			100.0	90.14	96.37	93.12	97.58	96.28	93.21	92.37	85.49	96.56	94.79	109.21	106.7	103.53	91.07	92.0	96.19	98.33	107.07	96.93	103.91	102.05	94.88	101.49	103.35	106.51	106.05	102.79	105.02	97.95	101.58	94.6	111.91	110.33	102.23	117.77	114.14	109.86	105.77	112.47	97.3	112.47	95.72	109.49
country/region	Slovakia	walking	Slovensko			100.0	102.64	106.86	112.4	126.02	108.33	81.93	100.87	105.31	106.9	114.22	129.07	119.17	86.21	103.51	104.72	109.13	117.4	131.52	128.93	97.41	110.68	106.01	107.9	121.28	141.41	127.89	101.67	114.12	124.69	128.57	139.86	151.25	139.13	110.51	126.22	133.59	124.98	131.81	146.91	132.93	98.54	127.29	139.5
country/region	Slovenia	driving	Slovenija			100.0	100.53	102.17	102.85	111.81	103.15	97.65	104.15	101.68	103.34	110.77	121.38	106.5	96.59	94.91	94.7	100.79	99.88	119.45	110.01	99.68	98.7	95.61	104.38	102.34	122.09	115.24	107.58	108.3	112.47	110.07	132.85	186.34	138.04	119.17	106.58	106.6	109.79	116.48	128.85	120.33	120.12	108.21	102.38
country/region	Slovenia	walking	Slovenija			100.0	101.13	108.83	109.16	123.46	93.36	79.9	104.49	106.42	114.89	119.26	131.81	110.58	72.71	98.8	96.97	120.54	115.14	119.96	117.62	95.04	123.53	106.46	125.28	126.52	131.38	119.55	89.93	116.71	129.22	122.18	170.56	362.5	193.21	115.65	129.77	127.33	127.69	125.9	143.45	130.5	107.11	139.37	137.61
country/region	South Africa	driving				100.0	103.33	102.27	101.82	106.8	89.31	84.96	101.47	105.95	104.83	109.54	120.31	106.57	94.5	107.1	109.67	113.23	117.6	136.04	115.99	106.83	114.67	114.47	114.24	118.54	129.46	104.16	99.9	108.61	113.22	114.45	118.92	139.69	110.5	99.72	106.35	108.74	112.9	113.82	129.7	101.39	92.75	103.24	108.55
country/region	South Africa	walking				100.0	103.14	101.11	99.47	99.37	84.44	72.98	96.72	104.0	104.22	109.55	118.63	108.02	91.74	113.52	119.46	116.29	114.71	135.03	124.96	113.31	135.56	127.67	123.13	126.37	136.18	111.29	94.03	111.48	111.66	118.01	119.67	141.6	115.82	91.94	107.37	108.75	108.48	110.02	123.2	106.95	82.9	101.45	103.18
country/region	Spain	driving	España			100.0	101.06	103.08	107.43	124.86	123.89	101.5	101.95	102.93	106.88	112.59	127.44	127.66	111.82	105.04	106.33	107.78	112.33	132.37	135.93	120.04	107.89	109.43	110.11	114.99	136.32	139.46	119.97	109.85	111.59	114.33	122.29	150.55	151.96	130.41	114.74	118.75	121.59	126.22	150.25	150.06	131.06	122.17	118.88
country/region	Spain	transit	España			100.0	98.32	101.88	106.29	120.34	112.86	94.58	103.87	102.0	106.9	113.27	122.48	117.48	100.02	103.94	106.38	107.91	111.9	126.45	123.1	103.18	107.08	106.72	110.11	114.79	130.29	120.69	100.58	105.11	105.33	109.87	116.83	135.77	126.58	116.03	129.21	137.13	136.61	143.03	157.63	153.86	129.1	130.22	125.4
country/region	Spain	walking	España			100.0	98.35	100.8	107.91	134.63	143.26	94.59	91.8	88.99	100.26	112.84	135.73	150.12	108.39	105.71	108.1	109.17	114.23	144.92	167.1	116.06	113.25	114.17	113.67	120.27	147.92	166.35	112.38	113.58	113.22	118.13	131.71	172.16	192.6	133.31	125.89	129.57	131.74	138.1	165.75	191.28	134.83	130.32	121.11
country/region	Sweden	driving	Sverige			100.0	100.72	103.7	107.45	111.72	119.02	118.63	103.59	105.71	108.07	108.98	120.11	129.88	120.86	105.32	106.1	108.5	110.73	119.31	128.96	124.8	105.05	106.17	110.49	111.58	121.04	131.85	127.06	106.17	109.44	112.45	115.86	127.85	139.42	131.24	108.78	110.86	116.62	119.94	127.9	140.44	135.95	109.91	113.16
country/region	Sweden	transit	Sverige			100.0	98.91	100.67	102.31	102.76	110.37	111.8	107.03	104.25	106.43	104.09	113.28	121.42	112.38	107.42	107.58	104.87	103.88	109.59	115.41	114.12	108.11	108.69	110.05	109.82	120.22	121.26	112.38	108.16	108.44	107.11	106.42	112.57	118.27	112.72	109.38	111.73	111.12	108.83	112.67	114.66	109.64	103.29	103.16
country/region	Sweden	walking	Sverige			100.0	100.6	109.04	107.33	121.86	123.88	104.39	111.64	115.29	115.5	110.32	134.48	146.44	97.47	105.08	107.55	112.9	112.2	129.59	139.5	102.43	107.74	108.88	116.1	114.32	126.58	132.69	86.77	100.79	109.4	109.93	113.56	138.59	133.07	85.68	103.01	109.35	116.71	110.84	129.4	117.79	93.14	102.01	103.6
country/region	Switzerland	driving	Schweiz			100.0	102.35	108.16	106.47	119.06	112.18	107.38	103.55	105.97	109.5	107.2	120.2	118.59	108.43	100.31	102.79	108.48	110.11	122.29	115.4	102.66	101.26	102.5	108.49	108.21	124.6	125.47	112.56	103.05	104.92	108.31	110.1	129.38	137.92	112.08	108.35	107.76	108.75	111.07	127.62	136.17	108.61	106.53	106.25
country/region	Switzerland	transit	Schweiz			100.0	102.26	106.79	100.41	105.77	102.94	98.62	103.98	105.3	109.24	104.2	105.31	103.38	94.37	100.71	101.82	106.52	102.47	106.68	101.75	98.59	102.59	106.37	108.07	104.77	106.86	103.3	96.86	103.62	104.72	105.8	104.18	105.83	103.01	101.62	113.43	113.32	111.45	107.04	111.03	109.41	97.7	106.3	105.79
country/region	Switzerland	walking	Schweiz			100.0	107.83	116.33	115.19	121.72	123.94	85.59	105.55	115.59	119.13	112.6	120.96	127.16	82.82	101.24	100.81	109.78	112.0	128.14	128.94	80.23	100.05	102.63	110.77	110.69	127.55	131.54	90.65	97.11	103.63	109.24	109.24	128.9	136.98	95.29	105.7	114.05	112.0	119.18	129.7	142.04	92.9	114.85	108.11
country/region	Taiwan	driving	台灣|臺灣			100.0	106.97	113.81	118.64	136.4	135.78	120.37	121.19	123.02	124.95	101.34	122.06	141.94	166.3	173.54	143.52	117.52	113.53	123.3	126.65	114.15	102.95	104.08	107.82	109.21	123.96	132.0	120.3	109.74	111.48	113.56	114.57	133.29	135.71	109.23	105.89	109.03	111.44	114.37	136.57	137.99	122.26	99.29	90.66
country/region	Taiwan	transit	台灣|臺灣			100.0	107.64	119.93	124.1	135.24	130.25	120.85	119.26	113.83	101.2	76.72	79.13	85.78	94.16	100.05	93.07	97.97	102.51	103.51	100.96	104.38	98.81	101.76	104.46	104.57	109.45	100.2	104.21	102.07	104.9	107.92	109.11	106.55	105.55	95.1	99.95	104.57	101.05	102.3	110.32	100.03	98.5	84.49	76.64
country/region	Taiwan	walking	台灣|臺灣			100.0	107.89	118.61	119.74	136.24	138.79	121.14	123.47	120.93	115.06	87.37	84.66	97.08	112.24	124.33	108.2	105.23	110.54	115.08	115.88	107.37	100.38	105.02	112.64	114.99	122.11	123.25	114.43	109.3	113.43	115.6	116.86	128.73	126.31	99.66	104.17	108.98	110.79	111.2	124.68	122.71	108.79	92.1	85.5
country/region	Thailand	driving	ประเทศไทย			100.0	100.25	106.9	106.81	141.87	143.83	118.67	100.95	97.65	98.01	103.47	146.05	146.28	119.0	98.11	97.32	96.72	100.38	133.01	133.95	111.02	93.53	93.49	97.06	105.41	168.52	150.0	127.41	107.4	93.27	93.96	101.64	143.78	132.17	106.38	90.95	89.7	91.05	97.43	130.94	132.85	103.78	89.83	89.39
country/region	Thailand	walking	ประเทศไทย			100.0	100.01	107.0	107.51	124.83	128.79	113.07	106.0	102.35	105.0	105.35	124.57	129.1	108.86	101.22	99.47	96.3	96.04	110.42	113.03	92.75	87.8	86.38	87.63	93.32	114.17	115.06	101.57	87.08	83.93	83.1	88.75	109.71	106.33	87.59	81.69	80.36	81.89	85.02	100.43	101.57	84.46	79.06	77.06
country/region	Turkey	driving	Türkiye			100.0	103.22	106.28	109.51	139.77	144.21	126.23	113.38	115.78	121.64	121.24	137.22	147.12	139.6	117.38	120.16	125.39	122.1	133.87	142.13	139.13	102.1	106.42	112.39	106.91	118.36	117.66	113.05	101.9	103.9	105.73	111.09	132.79	134.93	127.12	106.28	108.41	109.91	120.13	128.97	140.83	130.08	104.83	108.22
country/region	Turkey	walking	Türkiye			100.0	100.97	104.45	105.61	133.4	141.4	100.15	98.86	105.99	116.43	109.98	122.95	137.8	113.11	116.57	115.92	119.46	110.74	126.5	136.48	115.89	102.28	106.53	97.02	93.83	110.49	113.95	98.59	102.85	104.58	107.21	116.8	140.46	143.77	117.01	111.37	113.16	113.32	107.45	126.14	153.57	127.44	109.87	113.45
country/region	Ukraine	driving	Україна			100.0	104.63	110.48	106.39	111.8	95.55	94.31	102.26	107.91	108.29	106.03	110.47	98.07	95.04	103.26	106.53	105.46	102.67	114.02	95.95	96.06	103.67	111.17	102.51	101.51	108.61	98.27	96.45	104.5	111.6	114.06	115.46	130.95	108.1	105.35	108.7	113.54	116.4	114.54	121.01	106.91	103.98	107.55	112.16
country/region	Ukraine	walking	Україна			100.0	100.93	107.14	99.31	104.36	90.34	82.38	100.13	105.22	98.49	101.26	110.18	103.79	89.19	103.64	104.42	97.56	101.68	104.36	103.08	89.55	102.65	102.65	96.44	99.15	98.72	96.17	89.52	104.29	109.65	110.52	116.99	133.1	115.13	100.66	112.72	117.5	119.22	117.24	118.93	119.0	89.97	100.16	112.76
country/region	United Arab Emirates	driving	الإمارات العربية المتحدة			100.0	102.23	99.74	110.59	116.91	106.6	97.66	98.69	97.72	101.27	112.92	116.76	111.29	102.84	101.32	103.87	99.71	112.27	115.3	108.99	100.02	101.2	98.98	104.9	117.21	123.8	108.76	101.18	101.68	103.02	105.41	118.86	122.43	114.35	107.47	107.09	107.74	110.16	124.39	122.5	109.61	102.9	101.68	99.74
country/region	United Arab Emirates	walking	الإمارات العربية المتحدة			100.0	102.29	93.86	108.43	113.32	104.46	94.93	95.39	93.25	95.57	104.79	105.5	106.04	99.18	101.14	98.25	96.29	102.68	107.64	104.04	96.89	99.36	94.11	97.71	107.04	109.61	101.93	101.25	98.21	97.86	98.25	107.32	111.39	109.75	105.64	101.79	105.61	103.68	115.86	111.25	101.54	95.21	95.18	92.86
country/region	United Kingdom	driving	UK			100.0	104.86	106.4	104.28	109.27	108.3	94.3	103.22	107.88	108.79	106.41	113.54	111.13	95.33	101.81	105.64	106.97	105.43	114.55	112.34	96.88	100.79	106.62	107.82	107.32	114.77	111.59	95.17	108.75	108.02	108.95	109.78	119.65	109.55	101.42	118.6	119.26	121.56	118.33	127.35	115.64	101.34	108.75	108.16
country/region	United Kingdom	transit	UK			100.0	104.2	105.37	103.89	109.38	115.05	99.52	103.88	108.0	110.91	108.37	115.49	118.64	100.95	103.81	105.67	109.06	108.51	118.03	119.31	105.44	104.05	106.8	109.37	108.48	116.15	122.06	100.52	106.76	107.86	110.08	107.83	117.79	119.0	109.71	119.36	118.76	121.93	118.81	126.56	126.9	105.46	107.92	108.13
country/region	United Kingdom	walking	UK			100.0	106.14	114.37	112.59	128.99	157.81	101.98	109.43	118.46	122.92	122.03	139.4	165.49	97.84	104.79	113.53	122.36	119.75	143.62	169.08	103.22	106.76	115.85	124.21	123.83	142.03	169.55	79.14	101.55	111.72	122.43	120.97	153.72	152.82	98.69	128.1	130.01	136.18	131.67	152.89	169.46	101.08	104.26	115.57
country/region	United States	driving	USA			100.0	102.97	105.19	108.48	125.51	115.04	90.91	102.57	103.07	103.01	107.9	124.7	120.92	87.32	97.97	101.54	102.2	107.61	126.08	122.32	85.25	98.86	101.99	101.77	107.72	124.07	122.87	91.58	102.93	106.75	109.02	118.36	145.4	132.51	102.27	110.78	109.46	110.85	114.86	135.85	134.35	99.48	106.23	110.27
country/region	United States	transit	USA			100.0	97.77	98.84	99.04	108.03	97.41	85.4	92.39	100.27	101.06	103.29	113.06	101.88	81.35	97.56	97.08	97.49	100.72	110.99	103.42	80.2	96.48	97.63	98.26	101.15	110.91	107.27	84.2	98.3	100.64	102.08	106.67	119.06	107.77	91.63	101.73	104.64	105.16	106.16	117.14	110.65	87.27	99.21	100.12
country/region	United States	walking	USA			100.0	99.59	101.87	100.6	121.36	132.38	100.1	94.79	94.84	97.04	100.83	126.67	139.61	89.9	91.94	93.97	94.44	99.96	125.02	140.8	88.42	92.42	93.82	94.52	97.6	122.23	142.94	92.83	91.94	96.13	99.84	108.3	147.82	158.55	116.26	107.52	100.23	103.21	106.25	136.41	162.45	106.11	99.34	103.03
country/region	Uruguay	driving				100.0	96.84	92.9	103.48	114.91	115.03	99.48	93.3	90.33	91.99	91.7	105.14	112.73	94.35	86.79	81.38	77.9	86.05	101.42	115.88	83.72	87.54	87.68	90.01	92.01	108.97	108.71	84.47	97.05	91.78	94.52	101.22	124.23	123.6	91.1	94.13	91.29	96.69	99.72	122.52	140.0	102.44	101.71	101.88
country/region	Uruguay	walking				100.0	94.9	78.04	100.46	105.04	98.78	76.52	89.94	91.02	93.33	92.41	97.53	87.8	59.06	80.88	81.43	79.01	77.77	88.53	79.56	62.04	79.42	88.75	86.9	86.85	94.96	87.58	60.52	89.97	97.48	94.5	101.55	116.46	88.1	63.72	82.86	92.35	92.6	102.85	102.9	98.94	95.69	89.48	74.57
country/region	Vietnam	driving	Việt Nam			100.0	104.96	108.67	107.09	121.07	130.4	123.99	122.77	120.96	103.91	70.68	56.81	86.48	125.17	153.73	162.96	149.42	137.38	129.97	127.24	107.57	95.5	92.32	92.22	92.86	99.42	105.93	100.68	100.11	103.18	103.9	109.86	122.23	116.4	102.65	97.81	97.44	98.03	99.91	109.38	116.08	105.12	99.68	98.72
country/region	Vietnam	walking	Việt Nam			100.0	104.44	108.2	107.49	116.63	124.02	117.43	117.82	114.65	101.84	80.34	73.08	84.59	111.85	132.54	139.7	126.81	119.5	115.27	113.08	100.13	93.1	93.21	94.87	95.51	98.7	103.37	102.77	104.88	104.84	107.65	108.32	122.17	115.14	105.98	99.9	100.42	100.87	102.83	107.32	115.79	104.8	101.27	99.19
city	Aachen	driving		North Rhine-Westphalia	Germany	100.0	100.73	102.86	102.65	109.39	109.62	98.21	102.74	103.85	102.01	101.4	107.57	109.13	97.51	101.64	100.59	103.33	104.31	113.82	113.59	98.83	103.15	103.89	101.56	102.56	111.98	112.91	88.21	105.14	107.55	107.62	110.29	121.38	115.58	98.64	108.3	111.55	106.26	98.08	106.48	96.88	82.05	87.53	97.5
city	Aachen	walking		North Rhine-Westphalia	Germany	100.0	98.53	97.68	100.06	107.12	123.64	86.13	108.47	96.5	93.88	92.18	100.74	107.75	82.94	95.14	88.36	92.93	103.12	110.9	110.43	76.23	91.53	92.37	95.09	98.7	111.92	115.87	57.86	77.27	90.87	95.31	90.91	114.57	123.81	73.43	93.84	107.35	94.56	89.1	95.58	97.37	70.94	99.72	86.51
city	Adelaide	driving		South Australia	Australia	100.0	103.08	103.99	106.88	104.49	86.83	98.74	101.15	104.92	105.18	108.87	99.32	80.7	71.09	93.28	96.36	93.45	98.31	91.72	77.78	92.11	94.59	98.93	100.08	106.45	105.68	84.1	93.45	98.94	101.55	103.92	113.5	111.49	89.9	99.98	103.25	104.97	108.49	111.1	114.08	93.06	99.84	101.86	106.03
city	Adelaide	transit		South Australia	Australia	100.0	98.16	97.91	96.21	86.22	76.2	88.82	94.37	95.92	95.12	94.12	80.78	74.62	75.42	104.45	105.27	95.13	93.12	78.01	80.65	100.42	99.59	103.4	104.04	105.98	97.35	81.03	103.7	107.39	107.62	110.52	109.41	100.65	86.37	111.36	118.91	127.47	132.32	140.13	136.52	119.37	145.78	159.26	158.95
city	Adelaide	walking		South Australia	Australia	100.0	108.27	108.97	115.69	106.55	97.48	103.09	105.38	109.42	108.79	110.23	104.33	93.44	79.64	94.02	90.6	84.57	92.21	91.09	95.05	96.79	97.25	104.97	100.19	108.71	119.93	96.23	98.19	104.33	109.91	108.55	117.62	133.53	118.52	103.36	108.29	114.56	119.83	121.75	131.39	127.27	110.29	114.94	126.95
city	Akron	driving		Ohio	United States	100.0	103.06	107.5	106.14	123.62	105.99	82.68	94.99	97.36	100.18	102.92	120.65	119.77	78.16	93.02	96.99	97.29	103.14	121.16	119.0	79.54	97.03	99.8	97.85	104.75	115.14	111.85	82.97	98.61	103.09	103.82	106.92	132.26	121.77	91.15	101.21	101.87	108.25	106.5	129.78	128.48	88.56	101.07	106.25
city	Akron	transit		Ohio	United States	100.0	106.69	103.75	100.22	89.04	74.85	56.99	75.59	102.35	99.63	95.29	89.56	79.49	50.96	85.22	82.21	82.57	85.66	97.65	74.63	59.85	92.06	81.76	80.29	92.35	84.56	72.43	58.24	104.63	101.1	102.5	101.84	89.71	61.84	65.81	98.9	93.16	91.32	93.46	96.69	73.38	56.03	98.24	90.44
city	Akron	walking		Ohio	United States	100.0	97.23	79.05	74.77	89.55	88.39	49.3	56.29	66.39	64.08	68.76	91.98	94.18	45.03	60.77	66.22	62.18	69.46	83.78	86.98	51.28	71.72	64.85	62.64	65.38	70.04	83.8	47.84	57.74	70.02	71.33	70.44	90.05	88.8	56.53	66.32	69.17	66.34	65.28	87.02	106.2	54.42	66.46	69.54
city	Albany	driving		New York	United States	100.0	102.35	107.35	105.54	128.97	88.28	82.76	102.46	107.77	107.04	114.17	132.02	115.15	83.86	93.89	102.31	102.33	107.47	124.97	113.66	82.88	96.99	105.98	102.92	98.07	111.03	111.88	89.98	97.76	107.7	109.64	114.25	147.29	121.26	96.17	111.14	104.76	112.35	114.82	131.24	118.86	93.25	106.84	109.27
city	Albany	transit		New York	United States	100.0	100.14	105.95	107.76	101.39	85.79	82.86	126.71	133.77	144.82	136.09	161.5	129.26	104.74	135.9	132.37	123.55	130.79	159.87	130.65	98.89	135.39	120.76	123.59	125.5	132.84	140.78	101.63	134.18	143.43	137.58	148.63	159.27	131.82	116.95	131.17	130.33	136.83	132.65	166.7	132.84	103.48	121.41	129.49
city	Albany	walking		New York	United States	100.0	108.36	113.36	107.52	129.43	102.75	87.13	102.42	111.77	129.99	128.39	166.6	154.11	93.85	98.76	105.4	102.07	108.64	152.16	149.27	87.86	101.74	107.84	103.36	96.76	121.02	139.71	88.61	101.01	110.99	114.11	113.06	160.99	160.8	105.1	104.98	106.18	119.07	108.67	153.33	151.57	104.2	121.51	113.48
city	Albuquerque	driving		New Mexico	United States	100.0	101.06	104.03	97.01	118.28	116.32	80.57	94.51	99.66	101.47	104.29	119.89	115.52	77.72	96.01	103.17	103.8	106.1	121.73	117.85	77.04	97.16	98.5	104.48	108.02	125.97	121.12	83.81	105.73	90.05	110.8	123.73	144.08	126.84	94.49	105.31	108.67	108.85	114.72	133.53	126.33	85.98	112.65	109.58
city	Albuquerque	transit		New Mexico	United States	100.0	82.47	86.27	77.21	79.91	80.35	66.62	82.91	89.92	89.26	80.79	87.87	87.87	68.37	75.75	87.14	91.67	93.5	93.21	80.13	64.79	88.17	78.52	87.0	85.68	95.03	84.51	72.46	89.63	77.57	88.02	91.75	91.6	83.49	74.87	92.99	91.02	91.96	96.57	97.95	81.3	69.83	89.04	73.05
city	Albuquerque	walking		New Mexico	United States	100.0	102.02	107.65	86.33	115.66	129.9	88.77	98.01	101.99	106.8	107.85	132.13	126.92	86.26	94.58	101.19	101.85	106.23	129.45	134.93	77.27	97.99	88.65	97.3	104.22	136.18	149.01	84.67	93.22	88.63	109.91	135.4	154.34	151.96	105.12	115.31	111.07	109.17	117.87	131.31	145.02	84.46	111.83	102.85
city	Allentown	driving		Pennsylvania	United States	100.0	104.22	106.86	106.58	128.28	77.73	89.03	104.46	102.81	108.32	114.27	124.65	112.62	88.19	95.53	100.64	103.05	105.59	124.22	119.28	81.19	98.57	101.45	100.78	103.06	116.81	119.56	91.09	100.57	105.62	107.71	115.58	141.77	130.57	101.07	112.64	105.17	109.5	114.24	133.37	132.92	97.14	102.16	110.32
city	Allentown	transit		Pennsylvania	United States	100.0	110.46	105.54	98.02	108.58	69.07	70.7	96.24	110.26	112.75	101.22	111.99	89.94	78.01	107.72	105.03	110.51	101.22	105.08	82.28	70.7	123.57	110.61	95.07	96.29	113.1	92.94	76.03	116.56	120.92	114.32	117.17	124.07	96.65	86.24	113.86	119.15	116.15	110.61	113.66	104.52	83.09	126.0	121.43
city	Allentown	walking		Pennsylvania	United States	100.0	103.34	114.04	107.49	144.68	103.34	94.88	113.7	110.28	111.75	126.68	147.06	133.03	88.5	98.2	100.71	103.02	105.84	143.27	149.3	96.36	108.16	116.21	101.18	110.49	129.33	149.2	107.41	103.06	110.32	115.44	120.0	163.78	162.77	114.32	131.62	115.54	117.26	117.96	145.0	166.05	107.41	110.13	101.03
city	Amsterdam	driving		North Holland	Netherlands	100.0	103.53	104.23	103.92	111.95	108.41	94.26	100.26	114.47	103.76	102.96	113.9	112.16	96.59	103.03	101.37	100.58	109.08	116.11	114.34	96.62	101.52	104.52	101.78	105.71	118.63	116.19	85.41	107.81	107.83	106.13	119.76	122.19	113.63	95.49	102.66	103.15	101.2	106.05	110.8	106.74	92.45	108.17	103.74
city	Amsterdam	transit		North Holland	Netherlands	100.0	100.27	101.25	103.15	121.69	130.91	113.07	100.35	100.09	99.79	104.22	126.94	130.72	115.71	102.57	101.24	102.81	111.75	132.62	142.68	124.98	112.22	107.06	108.04	113.14	138.17	141.66	116.47	114.35	109.0	104.0	122.03	144.19	154.58	146.51	137.45	130.62	127.17	131.65	138.22	150.93	132.48	129.85	119.73
city	Amsterdam	walking		North Holland	Netherlands	100.0	98.28	100.39	108.96	138.0	166.43	120.34	101.55	98.26	101.09	109.53	143.01	167.23	119.62	101.7	95.35	99.88	116.44	153.44	179.81	119.12	111.3	102.86	107.69	120.15	155.85	179.89	98.68	97.75	95.62	97.34	111.58	168.96	193.16	129.84	138.0	133.26	126.0	125.34	159.4	176.52	124.8	113.79	122.72
city	Anchorage	driving		Alaska	United States	100.0	105.32	105.99	111.03	126.49	116.76	86.25	95.69	105.11	104.94	106.87	123.88	114.35	81.75	98.13	98.05	104.12	106.16	122.86	115.03	79.32	102.84	102.53	109.66	114.82	131.74	119.45	90.37	102.81	108.26	106.66	120.72	144.93	124.58	96.39	105.7	105.34	110.4	114.96	133.04	128.69	92.23	111.47	113.36
city	Anchorage	walking		Alaska	United States	100.0	98.8	98.83	104.05	117.89	103.23	80.29	83.59	104.4	99.9	94.3	120.33	112.05	80.32	87.02	79.64	86.71	91.35	109.72	105.73	77.88	99.79	87.91	102.23	102.44	117.17	121.15	78.06	98.87	98.59	98.11	117.79	129.02	116.86	86.4	95.09	100.62	104.43	107.14	114.94	119.71	95.3	96.63	99.55
city	Ankara	driving			Turkey	100.0	106.72	109.49	110.12	136.29	135.09	103.16	102.68	105.48	110.74	108.82	118.47	125.76	111.91	107.64	112.32	116.39	116.7	122.34	124.72	109.09	100.26	101.8	107.01	103.48	115.12	120.49	97.22	97.36	96.75	99.99	107.76	128.48	133.46	108.55	105.4	105.98	106.65	109.58	126.47	139.61	119.28	103.62	103.29
city	Ankara	walking			Turkey	100.0	104.89	105.04	106.38	132.11	129.43	83.38	88.42	98.48	101.51	96.72	102.82	116.38	92.99	104.65	104.31	113.13	101.92	111.72	115.99	95.65	99.95	101.14	100.52	92.25	110.11	110.23	79.12	95.52	88.18	97.03	106.98	133.95	141.83	99.42	104.5	109.23	110.44	106.94	119.99	146.39	121.04	106.55	106.72
city	Ann Arbor	driving		Michigan	United States	100.0	100.28	101.92	104.53	129.03	81.12	79.29	97.64	95.8	99.34	102.76	122.14	113.41	80.02	89.53	94.99	94.57	104.41	124.26	113.06	80.42	90.62	96.38	97.37	104.51	121.18	115.59	85.91	91.66	98.37	100.82	106.19	130.52	117.39	93.63	101.01	100.2	102.07	107.26	126.91	119.58	89.49	92.03	94.87
city	Ann Arbor	transit		Michigan	United States	100.0	103.06	94.19	95.9	98.55	64.89	52.03	76.44	90.53	91.8	99.4	100.04	72.61	57.36	80.99	82.07	87.92	94.41	97.88	75.44	57.4	88.89	83.79	87.33	93.07	103.54	69.96	55.39	90.05	91.91	90.23	94.52	106.04	71.6	54.45	85.76	85.87	93.25	85.95	100.19	75.21	51.06	80.58	89.0
city	Ann Arbor	walking		Michigan	United States	100.0	110.19	108.98	108.39	134.95	100.24	76.06	95.71	89.51	94.17	104.87	129.99	136.68	73.62	81.08	82.94	84.88	96.03	140.44	127.97	76.34	82.62	82.7	82.75	93.28	129.33	138.03	72.9	75.81	81.2	82.33	92.63	138.7	153.29	97.88	85.68	84.72	83.95	93.39	127.05	150.18	85.02	68.76	75.69
city	Annapolis	driving		Maryland	United States	100.0	106.04	108.09	109.33	135.16	110.28	95.6	101.88	101.22	108.3	107.94	123.59	123.44	83.84	92.34	99.98	105.96	106.02	122.1	127.68	82.0	95.85	101.82	98.37	103.46	117.27	125.09	92.83	97.63	106.17	108.23	116.86	155.63	146.51	102.56	118.34	107.72	114.09	114.49	135.94	145.96	99.43	98.62	104.77
city	Annapolis	transit		Maryland	United States	100.0	130.93	95.76	104.24	115.68	88.98	97.88	100.85	103.81	86.86	88.56	100.0	104.66	66.95	77.54	84.75	81.78	86.02	112.29	109.32	63.56	71.19	77.54	91.95	82.63	92.37	105.08	77.97	86.02	91.95	86.44	89.41	122.03	109.32	76.69	97.46	96.61	103.81	103.39	101.27	121.61	74.58	95.34	79.24
city	Annapolis	walking		Maryland	United States	100.0	114.73	129.78	127.15	139.58	159.3	131.3	111.9	116.63	119.59	123.47	134.32	172.52	93.82	94.48	98.88	128.14	110.65	134.45	179.55	81.92	105.0	125.71	107.63	110.52	123.41	177.84	106.05	95.0	116.24	126.76	129.13	174.36	184.48	135.77	156.67	124.65	149.24	144.31	166.27	224.92	117.23	102.17	127.68
city	Antioch	driving		California	United States	100.0	100.7	100.63	100.34	116.47	112.4	83.26	94.94	102.1	106.51	102.47	118.85	115.7	85.13	99.35	102.41	104.46	104.4	119.31	119.84	86.26	100.87	105.53	105.47	107.21	122.15	124.21	90.01	105.5	110.09	106.47	115.7	131.67	117.6	93.54	100.16	108.84	108.62	109.08	126.77	132.18	96.89	110.63	111.03
city	Antioch	transit		California	United States	100.0	96.23	93.55	94.1	97.94	97.19	76.46	90.8	107.0	104.46	113.73	109.27	103.43	71.52	124.23	115.85	120.59	114.69	104.32	91.97	80.23	109.06	120.32	120.86	121.41	108.17	98.08	79.75	122.51	123.61	123.95	116.61	116.27	102.26	76.8	99.11	119.29	113.8	99.45	119.63	89.02	88.06	126.56	126.63
city	Antioch	walking		California	United States	100.0	98.73	96.36	91.73	111.92	120.35	89.94	97.86	88.32	99.68	93.82	116.71	124.58	89.03	102.3	99.49	93.67	98.85	109.18	129.93	100.04	95.01	93.51	104.67	93.19	118.84	143.19	91.96	108.83	104.35	95.76	112.63	130.01	128.74	102.02	116.71	100.83	103.88	101.82	117.22	145.53	105.66	99.84	106.57
city	Antwerp	driving	Anvers|Antwerpen	Antwerp Province	Belgium	100.0	103.91	116.12	109.75	119.57	119.96	95.61	102.15	110.72	110.76	120.07	118.73	124.93	98.83	109.74	117.64	115.96	122.22	135.3	129.65	102.48	109.25	124.27	115.42	120.03	130.44	133.95	91.65	109.01	111.21	115.88	129.71	138.54	134.74	102.99	121.57	127.76	125.89	128.81	131.88	123.4	97.86	126.51	123.3
city	Antwerp	transit	Anvers|Antwerpen	Antwerp Province	Belgium	100.0	94.72	99.3	99.21	104.36	100.48	89.32	95.36	99.27	110.43	106.16	111.02	103.12	95.56	105.82	109.22	109.92	120.07	125.63	120.01	112.48	119.67	118.32	125.52	120.97	127.68	135.5	106.01	128.86	117.06	128.61	126.11	133.64	132.41	113.63	119.31	126.62	137.46	129.43	121.14	124.28	111.97	134.88	126.11
city	Antwerp	walking	Anvers|Antwerpen	Antwerp Province	Belgium	100.0	104.1	107.46	123.2	145.31	201.8	108.43	97.05	105.96	117.09	124.24	153.15	201.4	116.43	120.14	117.57	132.64	146.46	182.12	220.42	129.29	117.16	121.53	141.84	147.71	181.21	212.2	90.41	113.83	125.24	133.96	145.75	201.37	253.43	124.09	133.43	146.39	158.22	151.38	173.01	220.96	118.7	141.28	160.92
city	Athens	driving	Αθήνα	Attica	Greece	100.0	101.47	101.57	101.73	111.72	107.48	95.72	93.77	95.34	98.49	98.58	108.61	107.25	96.59	96.63	96.11	97.93	102.77	109.51	105.91	96.01	93.39	97.87	97.31	104.93	121.49	114.21	104.47	102.58	104.49	107.48	109.62	122.98	115.15	103.83	120.15	128.98	119.03	126.52	116.79	113.6	100.56	101.92	105.1
city	Athens	walking	Αθήνα	Attica	Greece	100.0	98.73	101.01	111.46	123.6	129.61	94.71	93.66	96.92	102.48	103.47	124.4	138.84	100.65	91.93	103.52	104.97	108.13	124.98	136.47	108.41	98.27	105.83	95.84	102.42	139.43	142.05	115.86	108.95	112.84	116.94	130.46	160.29	160.65	126.46	131.98	132.81	129.35	138.65	142.82	147.58	121.96	118.03	114.67
city	Atlanta	driving		Georgia	United States	100.0	105.48	105.94	111.42	127.24	116.7	89.95	98.54	102.1	102.48	106.04	121.81	120.51	81.1	96.8	104.68	101.57	109.31	123.06	125.39	85.24	100.76	104.02	103.25	104.06	121.51	100.51	91.09	105.1	107.67	110.33	119.63	152.76	133.11	92.15	105.7	108.68	110.06	109.55	132.68	135.08	90.98	102.08	112.15
city	Atlanta	transit		Georgia	United States	100.0	99.32	100.88	102.85	100.49	88.7	73.27	89.46	96.53	92.46	91.72	98.05	90.04	68.57	91.69	95.24	94.42	94.36	93.7	86.36	72.53	97.2	98.18	96.69	90.55	98.94	77.33	78.35	95.78	96.51	100.89	103.06	115.91	97.99	75.79	96.49	98.03	97.03	90.0	100.83	95.36	76.02	89.08	99.75
city	Atlanta	walking		Georgia	United States	100.0	104.02	111.64	111.78	127.28	133.7	97.93	94.91	91.86	94.28	91.45	121.46	146.31	83.89	92.91	104.12	96.88	104.24	115.55	133.42	87.98	99.12	99.86	96.62	87.34	123.68	117.79	93.38	88.23	98.22	104.26	105.48	174.38	184.49	105.18	100.85	91.09	98.93	92.87	128.2	165.04	91.97	84.34	104.61
city	Auckland	driving		Auckland Region	New Zealand	100.0	102.3	103.75	108.27	92.62	78.9	99.49	101.98	106.23	109.03	120.86	91.11	74.17	68.94	104.24	106.57	108.55	110.79	96.96	76.49	99.05	109.38	119.19	78.34	99.75	90.49	78.87	104.77	115.36	120.67	121.76	140.04	109.37	88.15	113.39	117.91	121.97	126.32	131.8	113.2	97.34	107.75	119.32	120.87
city	Auckland	transit		Auckland Region	New Zealand	100.0	103.77	105.54	101.94	97.09	91.25	113.07	109.91	108.69	109.26	104.53	98.1	86.68	89.08	116.67	113.62	109.51	118.25	108.1	91.15	118.5	112.86	110.9	96.83	118.52	103.37	104.8	124.57	119.07	123.42	119.52	125.66	114.9	111.11	122.86	123.21	125.56	118.84	122.12	116.4	107.99	119.44	133.1	122.91
city	Auckland	walking		Auckland Region	New Zealand	100.0	104.96	105.98	103.48	99.35	91.08	103.56	105.18	108.01	108.62	106.29	97.88	90.6	81.51	113.1	107.3	106.37	110.08	110.03	90.72	101.7	108.36	104.71	88.05	111.59	106.69	97.28	105.43	110.32	115.55	123.19	131.07	127.2	110.84	121.36	118.93	118.65	123.04	129.1	139.23	141.93	116.43	123.39	122.35
city	Augsburg	driving		Bavaria	Germany	100.0	98.58	97.43	103.45	110.4	120.59	101.34	96.07	95.09	103.05	97.82	113.52	106.44	92.65	96.09	97.17	94.3	100.53	108.72	128.94	100.12	98.14	104.58	105.83	99.4	115.47	118.43	101.04	92.95	101.02	102.25	102.76	124.01	138.52	100.81	102.47	103.62	104.63	103.92	119.06	122.43	90.58	90.1	93.94
city	Augsburg	walking		Bavaria	Germany	100.0	108.39	106.35	111.69	120.69	152.46	80.37	89.45	85.78	96.25	95.93	119.71	125.99	78.62	96.5	90.79	97.11	106.8	131.81	158.86	97.8	93.16	101.3	101.79	111.53	123.71	147.62	83.54	81.14	101.67	103.54	104.24	131.2	163.99	98.17	105.82	110.35	108.31	115.32	112.79	135.8	75.36	90.1	96.46
city	Austin	driving		Texas	United States	100.0	99.17	103.96	105.19	119.18	118.27	93.77	100.92	105.65	102.7	107.8	123.08	117.17	87.33	99.23	104.96	106.5	106.92	126.53	122.84	84.37	96.37	104.34	99.29	109.23	126.45	122.23	85.21	97.93	105.4	108.27	121.58	144.59	133.35	110.7	107.48	105.93	108.23	113.58	137.11	135.32	95.87	106.11	115.16
city	Austin	transit		Texas	United States	100.0	105.32	107.85	105.53	108.08	109.55	98.66	124.08	149.72	136.2	142.01	150.52	126.9	105.73	137.87	131.83	131.35	137.1	146.45	130.32	101.92	129.35	132.78	119.41	134.58	142.07	119.82	99.89	125.75	131.57	137.39	146.86	157.69	129.13	127.57	132.49	128.87	127.92	130.78	146.15	134.33	119.28	131.41	134.12
city	Austin	walking		Texas	United States	100.0	101.52	105.54	107.57	146.21	194.36	136.85	132.35	155.62	140.22	145.05	181.66	189.79	126.31	134.23	126.43	123.77	125.12	169.0	195.5	113.33	115.97	128.04	113.13	131.83	175.34	193.38	104.09	103.1	103.43	117.88	140.03	201.69	234.57	188.96	133.69	112.76	113.24	126.15	178.76	217.4	132.23	125.76	131.98
city	Bakersfield	driving		California	United States	100.0	106.55	113.47	113.4	139.14	132.91	96.99	108.57	119.08	119.01	120.18	137.65	128.36	87.46	111.49	111.99	109.46	114.78	138.95	130.77	87.75	111.52	112.47	114.25	119.04	139.0	133.06	95.22	120.29	119.19	122.44	131.04	159.85	134.33	102.57	116.72	119.1	121.47	126.6	151.05	146.6	105.55	120.6	123.15
city	Bakersfield	transit		California	United States	100.0	109.53	122.62	110.88	123.58	101.54	93.94	109.24	147.64	137.63	131.57	116.07	107.41	80.27	126.18	126.66	124.74	115.98	126.56	120.79	79.69	137.63	121.94	121.08	112.8	126.47	108.37	86.43	121.27	137.05	136.28	139.65	123.87	105.2	92.01	109.91	125.31	136.67	137.54	142.93	111.36	105.0	126.37	133.01
city	Bakersfield	walking		California	United States	100.0	105.24	113.36	114.02	136.51	141.9	95.2	101.86	121.63	120.13	116.05	137.02	140.59	81.97	110.11	109.96	101.21	112.71	142.77	138.12	82.92	115.64	112.66	120.8	113.87	141.69	149.68	84.44	121.99	121.27	126.28	123.74	157.08	135.12	97.84	116.68	128.79	123.87	128.33	149.03	147.02	95.56	114.57	124.84
city	Baltimore	driving		Maryland	United States	100.0	105.6	108.94	109.34	125.4	89.48	82.95	93.03	102.14	106.02	109.06	125.18	116.84	84.28	100.35	101.6	104.93	106.91	126.82	115.38	80.98	100.09	107.28	105.37	110.87	122.33	117.25	89.65	104.59	108.52	110.56	120.53	146.07	125.15	95.78	106.79	108.91	111.79	113.92	135.28	131.57	95.48	105.24	110.18
city	Baltimore	transit		Maryland	United States	100.0	99.96	105.05	97.79	100.0	71.71	68.96	84.98	98.86	98.53	102.83	104.06	87.52	73.35	107.11	99.66	95.5	95.43	102.01	82.06	70.82	104.17	106.5	100.16	95.74	95.96	83.84	73.57	99.2	101.52	100.76	102.55	106.64	86.33	76.64	94.78	109.66	108.9	106.42	106.13	90.72	75.87	104.63	100.23
city	Baltimore	walking		Maryland	United States	100.0	104.72	123.02	125.76	142.25	114.08	91.54	89.69	96.47	102.69	106.36	133.43	153.24	98.62	102.01	100.68	104.13	104.65	135.74	141.83	89.09	102.47	107.56	99.75	102.59	130.14	152.89	102.4	94.74	99.03	106.98	114.29	164.26	175.18	119.07	117.92	126.24	126.93	122.58	145.33	175.75	112.43	111.65	104.62
city	Bangalore	driving	बैंगलोर|ಬೆಂಗಳೂರು		India	100.0	102.22	97.81	101.74	118.33	131.44	119.17	105.71	105.98	109.34	109.2	124.55	139.02	122.13	109.91	107.81	116.6	110.18	123.62	129.86	116.15	104.28	109.84	111.46	117.13	133.68	135.83	118.61	105.82	105.87	113.41	109.83	137.46	136.37	117.5	111.01	110.64	116.33	117.83	117.02	124.53	119.31	104.75	115.96
city	Bangalore	walking	बैंगलोर|ಬೆಂಗಳೂರು		India	100.0	106.31	107.82	111.02	120.65	137.24	123.47	107.37	107.13	109.46	109.79	116.88	140.84	120.32	115.2	106.88	114.75	110.65	119.91	143.75	130.27	111.59	117.78	112.66	116.51	135.4	141.46	129.05	114.79	105.08	114.5	111.22	132.94	133.47	123.35	102.95	103.36	107.29	111.35	118.48	126.42	117.29	105.86	109.22
city	Bangkok	driving	กรุงเทพมหานคร|กรุงเทพ|กรุงเทพฯ		Thailand	100.0	100.97	104.43	104.32	133.66	126.95	114.27	99.18	96.88	97.27	100.24	125.93	117.15	106.88	93.79	96.14	95.92	99.93	130.19	121.94	108.04	92.89	93.68	97.72	103.88	148.0	106.27	98.71	98.1	91.68	92.72	101.12	141.78	117.8	102.63	89.02	87.97	89.88	95.52	122.56	115.55	97.24	86.99	88.36
city	Bangkok	walking	กรุงเทพมหานคร|กรุงเทพ|กรุงเทพฯ		Thailand	100.0	100.26	106.32	105.1	126.12	125.33	108.41	100.72	96.1	99.49	100.96	119.36	120.76	100.69	96.14	95.16	95.08	95.87	114.5	112.91	90.61	87.08	84.45	85.16	90.69	110.86	103.07	90.0	81.42	77.42	79.63	87.57	115.8	105.01	85.9	80.49	77.42	81.64	83.91	99.84	99.57	82.65	78.23	76.67
city	Barcelona	driving		Catalonia	Spain	100.0	99.01	101.62	104.68	121.72	123.96	99.66	100.03	97.03	105.05	110.73	122.82	120.18	97.66	103.96	105.14	105.76	109.67	126.09	126.11	113.33	106.36	105.17	103.93	109.95	124.28	128.2	105.97	106.37	104.88	109.93	119.26	145.22	147.32	117.45	115.97	114.94	118.76	125.44	138.18	126.81	105.8	110.11	102.72
city	Barcelona	transit		Catalonia	Spain	100.0	96.35	93.48	98.72	111.85	118.06	108.07	103.84	93.74	97.05	103.98	116.42	112.84	103.23	103.3	101.67	101.72	103.49	112.68	115.88	113.52	106.98	102.08	101.45	106.84	120.19	119.76	106.57	105.57	102.07	107.79	117.12	132.72	137.56	151.03	203.56	217.21	215.1	233.69	251.99	267.5	222.54	200.91	184.37
city	Barcelona	walking		Catalonia	Spain	100.0	95.1	97.16	101.98	126.12	146.65	101.33	86.96	69.79	92.86	106.83	124.08	139.24	100.16	104.74	102.34	103.45	105.74	129.69	147.46	118.31	109.57	107.65	105.04	110.7	130.14	148.86	106.24	110.32	105.26	111.51	129.53	164.03	182.31	135.74	131.39	128.37	130.1	136.02	152.93	158.0	111.1	107.47	96.52
city	Basel	driving	Bâle	Canton of Basel-Stadt	Switzerland	100.0	101.45	105.79	107.77	117.83	107.43	92.02	99.8	97.52	97.3	97.4	105.56	106.67	91.8	100.35	96.34	100.34	99.02	104.86	106.82	98.07	95.53	95.44	101.4	101.26	110.92	110.6	94.97	96.96	100.26	107.86	107.42	118.64	124.84	103.89	106.73	100.83	101.18	101.17	116.85	128.53	90.88	94.03	95.82
city	Basel	transit	Bâle	Canton of Basel-Stadt	Switzerland	100.0	108.78	115.33	115.29	123.52	107.25	104.51	103.57	107.96	108.7	103.49	104.66	111.52	95.61	104.47	98.39	116.58	101.29	96.51	104.39	96.28	101.49	107.88	113.33	107.92	114.46	112.74	105.37	107.1	115.68	112.74	113.33	116.97	110.15	108.66	124.81	124.34	118.93	109.64	106.12	107.37	101.53	100.08	104.7
city	Basel	walking	Bâle	Canton of Basel-Stadt	Switzerland	100.0	115.96	122.37	121.49	143.03	111.9	80.83	95.27	103.47	95.72	91.77	105.26	115.54	75.06	94.42	89.2	100.73	94.18	109.25	110.37	78.97	95.38	100.64	103.42	103.3	114.98	123.33	85.36	95.82	99.05	106.53	105.85	121.37	129.42	100.41	102.06	112.73	106.04	115.52	114.9	124.26	83.62	102.06	99.0
city	Belfast	driving		Northern Ireland	United Kingdom	100.0	108.49	111.95	124.1	125.7	121.01	81.15	105.81	111.29	117.19	111.33	123.62	120.68	83.35	104.53	111.83	113.3	122.51	127.43	126.86	88.98	103.86	111.7	114.45	115.24	123.25	116.0	77.55	107.16	105.29	115.25	121.03	128.31	116.11	86.77	115.35	121.93	128.35	125.46	131.71	128.22	89.95	104.33	110.98
city	Belfast	transit		Northern Ireland	United Kingdom	100.0	100.2	103.68	118.45	113.7	104.21	92.71	103.94	101.94	107.15	100.33	111.23	105.68	84.43	99.4	107.55	106.08	111.97	107.49	103.54	93.65	97.73	95.79	114.51	120.25	100.67	95.59	90.37	109.63	100.0	117.98	101.4	121.59	103.54	99.2	123.33	133.29	129.68	122.46	105.61	104.55	89.44	109.76	103.34
city	Belfast	walking		Northern Ireland	United Kingdom	100.0	116.7	123.2	127.89	147.78	179.12	93.03	121.72	127.02	128.53	120.19	152.23	165.74	94.3	112.8	111.06	131.11	135.05	150.14	190.08	100.42	107.81	119.34	133.0	131.19	145.62	163.31	84.72	110.88	104.86	130.82	137.68	174.5	180.12	110.67	140.92	149.26	155.51	154.36	171.04	178.28	101.83	116.48	115.16
city	Belo Horizonte	driving	BH	Minas Gerais	Brazil	100.0	103.7	106.67	108.51	113.8	105.99	80.58	101.98	102.65	99.98	98.67	98.0	118.8	83.09	100.97	112.15	104.3	111.4	120.0	111.98	84.16	110.44	113.96	113.92	116.07	133.27	126.18	86.76	113.34	120.95	120.96	125.26	146.85	143.09	95.75	123.03	128.11	128.94	147.33	185.74	234.99	223.37	184.98	180.49
city	Belo Horizonte	walking	BH	Minas Gerais	Brazil	100.0	106.09	111.26	105.67	98.82	91.63	49.82	99.68	102.99	100.11	67.85	78.15	112.79	68.6	100.82	115.61	103.35	110.19	114.58	102.85	68.71	130.01	138.63	114.72	108.73	142.69	114.36	67.0	133.32	130.68	145.94	140.88	159.34	142.94	83.54	132.68	151.53	158.52	170.96	249.5	521.99	629.86	484.35	464.65
city	Bergamo	driving		Lombardy Region	Italy	100.0	102.95	106.88	114.23	119.56	125.6	103.22	105.35	103.96	105.07	106.4	121.52	123.54	105.16	104.29	102.19	108.17	108.61	116.1	122.73	112.43	99.35	100.67	108.25	106.29	116.94	119.2	108.16	106.35	108.08	109.08	114.66	131.63	140.72	117.03	112.93	114.52	141.85	120.73	132.11	122.66	91.62	76.99	76.48
city	Bergamo	walking		Lombardy Region	Italy	100.0	105.83	107.01	107.54	128.18	144.17	106.53	109.29	101.18	109.82	113.72	106.0	144.65	115.86	100.74	98.38	117.22	104.12	130.54	152.85	135.06	110.04	108.41	99.65	108.19	127.17	147.68	117.31	105.78	114.86	119.89	115.73	152.32	199.39	129.89	126.73	127.08	124.72	127.34	139.48	165.47	116.56	79.49	77.48
city	Berlin	driving			Germany	100.0	105.36	107.04	109.71	116.27	110.4	98.89	101.88	103.34	100.95	102.77	110.28	106.29	92.04	103.97	109.13	102.16	108.05	120.15	105.44	93.07	100.63	100.7	99.76	100.91	109.82	108.3	92.91	101.56	104.01	105.26	110.55	123.98	116.22	98.32	107.4	108.75	111.06	113.46	119.89	115.21	98.39	108.68	110.96
city	Berlin	transit			Germany	100.0	104.84	104.32	109.63	119.85	121.96	100.37	98.47	101.49	100.53	105.14	115.72	120.86	95.89	99.29	101.01	98.79	104.58	116.97	116.51	101.18	103.25	103.06	99.91	102.05	112.29	117.4	95.13	103.37	104.9	107.04	115.33	125.41	128.95	105.08	115.42	113.66	116.4	120.85	133.78	136.3	111.76	117.28	118.81
city	Berlin	walking			Germany	100.0	107.17	111.6	116.41	134.55	149.26	99.5	95.27	101.05	99.09	106.89	127.18	134.96	87.69	98.24	96.32	97.17	105.93	134.49	131.71	92.85	97.33	98.23	97.71	100.65	124.78	144.6	97.19	98.04	103.72	110.9	122.99	150.48	167.42	106.55	118.9	118.43	118.34	129.47	155.62	169.47	106.02	126.17	128.0
city	Bern	driving	Berne	Canton of Bern	Switzerland	100.0	102.16	110.95	115.04	117.37	114.22	101.37	101.12	102.73	111.95	108.55	120.74	119.72	105.99	104.26	104.68	109.68	112.03	119.66	128.95	101.88	102.21	101.41	112.41	115.32	120.1	122.89	105.22	114.24	113.07	116.68	115.54	151.7	152.11	109.16	118.98	111.5	113.79	116.54	132.13	161.17	104.79	114.65	115.59
city	Bern	transit	Berne	Canton of Bern	Switzerland	100.0	94.44	95.78	90.85	108.09	90.08	85.86	95.43	98.31	105.84	93.88	104.71	90.78	85.29	98.24	100.28	103.94	95.21	102.46	86.42	88.32	100.7	100.35	100.28	96.41	89.51	84.38	85.57	110.42	109.15	120.76	97.11	102.81	94.02	91.34	109.29	107.6	113.23	104.71	104.29	100.28	87.12	94.93	111.26
city	Bern	walking	Berne	Canton of Bern	Switzerland	100.0	107.95	119.8	121.67	115.12	120.11	78.72	102.18	109.21	119.78	107.78	113.31	119.3	80.53	104.38	100.14	113.7	118.61	120.14	125.02	78.3	95.87	92.02	104.88	106.81	113.47	115.23	84.71	98.74	111.63	116.29	112.47	128.17	139.44	84.85	108.62	111.91	112.75	122.48	132.89	138.83	84.91	117.41	113.64
city	Birmingham	driving		Alabama	United States	100.0	100.39	101.95	105.97	124.99	109.89	84.12	99.43	97.73	97.87	104.81	122.05	116.86	74.25	98.87	98.58	96.17	105.42	124.98	114.77	78.92	94.57	97.1	96.17	102.71	120.15	116.09	82.85	95.58	101.42	103.6	115.8	139.46	121.43	89.26	101.21	105.05	110.39	114.27	137.02	126.67	81.3	107.92	109.7
city	Birmingham	transit		Alabama	United States	100.0	105.69	102.7	104.55	114.79	136.98	92.89	115.08	102.13	114.79	115.65	136.84	121.76	82.79	116.36	103.84	115.79	111.24	122.48	123.19	94.17	104.41	106.83	112.23	124.04	112.09	119.77	95.02	114.65	102.7	114.37	117.5	128.59	114.51	81.65	116.36	111.81	125.18	110.24	135.14	119.35	85.21	116.22	119.91
city	Birmingham	walking		Alabama	United States	100.0	94.69	98.19	102.98	122.6	124.46	80.39	86.44	90.75	93.73	90.6	126.81	139.08	64.82	88.17	98.97	91.76	100.41	126.44	129.06	72.9	94.11	94.05	92.55	94.43	119.35	135.55	74.19	80.48	94.2	101.0	114.1	146.68	149.17	94.9	98.42	93.74	105.19	95.59	154.97	142.76	66.5	98.02	114.0
city	Birmingham	driving		England	United Kingdom	100.0	104.03	102.98	103.8	105.29	102.57	85.85	104.19	107.52	106.28	107.32	109.67	106.49	87.77	99.69	108.12	108.75	102.93	110.65	106.63	89.76	99.36	105.25	104.19	107.74	114.86	104.45	84.46	103.17	108.72	106.75	106.71	118.65	103.96	95.88	112.14	113.38	117.4	120.3	120.5	107.54	101.81	104.81	117.91
city	Birmingham	transit		England	United Kingdom	100.0	102.32	103.58	100.84	97.53	87.24	83.08	102.35	103.16	106.99	100.85	99.86	90.47	83.71	103.48	106.51	105.37	103.24	98.45	88.86	82.38	101.36	105.08	108.81	102.72	103.46	89.19	80.68	101.47	105.77	107.16	103.45	104.24	88.53	86.75	106.79	110.96	110.95	107.66	104.25	90.49	84.76	105.75	111.82
city	Birmingham	walking		England	United Kingdom	100.0	108.45	116.34	111.06	124.85	161.21	98.32	112.92	121.15	126.35	123.56	145.85	192.1	94.15	109.59	125.46	145.09	121.28	141.72	182.14	102.12	110.14	121.02	126.68	125.22	134.08	166.45	76.23	102.4	117.76	123.76	119.11	165.71	160.79	96.98	122.71	123.58	132.16	137.18	146.27	173.57	95.43	108.78	146.28
city	Bochum - Dortmund	driving		North Rhine-Westphalia	Germany	100.0	100.72	105.4	100.43	111.27	101.16	91.71	97.6	101.83	102.99	99.66	104.59	96.99	91.5	97.36	101.8	101.48	101.41	111.56	114.96	96.38	99.29	104.87	101.22	100.85	108.84	105.91	85.81	97.71	104.06	108.43	122.64	119.28	108.39	94.21	103.41	113.69	103.96	98.78	106.72	100.31	78.55	92.35	104.1
city	Bochum - Dortmund	transit		North Rhine-Westphalia	Germany	100.0	107.13	109.66	102.93	105.33	102.96	99.0	106.09	110.76	103.2	101.96	111.42	101.86	102.93	108.42	106.29	107.43	106.39	111.59	127.91	111.99	110.89	110.72	98.97	103.86	106.76	111.02	98.04	114.15	116.65	117.32	114.69	118.55	115.28	127.61	236.43	216.42	151.88	145.95	151.25	154.35	135.43	144.52	145.15
city	Bochum - Dortmund	walking		North Rhine-Westphalia	Germany	100.0	103.34	106.03	109.23	113.88	121.21	83.67	95.97	102.26	95.71	103.03	120.61	117.57	83.23	96.88	96.14	96.78	103.61	124.33	147.95	84.52	108.91	104.17	104.93	106.25	122.7	136.96	63.14	87.73	101.16	105.84	103.79	139.05	139.12	80.99	110.23	139.88	98.23	98.65	109.76	119.95	66.53	91.5	97.91
city	Boise	driving		Idaho	United States	100.0	100.22	104.93	108.2	121.04	110.38	74.02	98.75	102.15	107.29	106.8	120.01	112.09	70.3	98.57	102.92	106.46	107.72	125.14	118.58	69.16	99.03	102.59	107.37	108.3	134.35	121.55	79.52	105.35	110.62	114.47	122.92	139.03	117.01	81.17	107.34	109.17	111.48	119.17	143.46	137.57	85.15	109.79	113.64
city	Boise	walking		Idaho	United States	100.0	109.11	117.3	117.78	152.28	151.03	89.94	99.63	98.79	116.3	117.6	148.43	143.33	76.54	105.19	107.86	117.48	110.04	144.38	167.47	69.93	96.38	111.73	101.34	108.51	155.18	149.76	96.13	105.68	115.65	125.32	136.84	187.32	153.72	96.13	111.82	110.43	117.69	123.44	177.49	180.04	94.41	118.76	124.07
city	Bologna	driving		Emilia-Romagna Region	Italy	100.0	104.28	109.66	113.14	118.72	122.42	108.87	106.65	105.36	109.98	115.15	122.55	134.3	113.06	100.82	100.88	99.8	102.13	109.23	126.06	103.54	99.76	102.79	103.86	105.86	120.34	125.51	108.64	104.4	107.38	119.25	115.83	135.04	142.34	117.09	107.45	112.32	114.45	120.94	130.74	137.83	104.9	90.53	86.44
city	Bologna	walking		Emilia-Romagna Region	Italy	100.0	110.02	121.97	122.44	139.41	160.9	138.01	108.69	108.32	116.64	130.62	167.4	206.55	145.93	109.3	106.83	105.27	113.62	133.05	181.92	125.88	113.95	111.72	115.14	118.77	144.43	183.13	128.31	117.91	122.91	133.46	138.36	178.8	226.93	150.36	133.41	139.6	145.89	154.97	172.65	211.3	131.11	101.23	76.77
city	Bordeaux	driving		Aquitaine Region	France	100.0	105.5	111.96	113.36	115.27	113.64	86.83	98.92	100.7	107.48	108.48	119.94	108.76	82.16	100.3	100.98	108.56	109.3	117.08	118.09	96.01	103.02	99.64	104.72	111.8	117.45	123.1	90.94	103.21	106.32	111.03	115.13	132.06	133.44	96.35	112.03	111.53	115.57	121.68	128.57	113.64	85.57	99.91	100.46
city	Bordeaux	transit		Aquitaine Region	France	100.0	95.19	102.9	103.64	111.87	107.89	90.29	101.6	98.83	100.74	103.38	109.53	102.47	85.53	96.92	96.19	103.16	110.23	119.41	118.07	96.88	97.57	97.31	96.66	107.41	119.63	119.76	100.22	103.47	105.29	107.97	120.36	134.62	136.53	120.88	201.65	173.74	186.18	191.94	191.07	169.89	148.92	174.96	163.78
city	Bordeaux	walking		Aquitaine Region	France	100.0	112.15	119.79	134.03	132.44	165.49	83.03	94.47	103.54	105.22	121.11	149.14	164.22	81.11	91.97	99.21	116.58	120.23	141.14	173.77	101.49	105.19	100.24	110.93	128.22	141.75	178.81	87.11	95.01	106.18	120.7	130.16	176.72	196.42	96.83	112.23	121.35	126.47	145.9	145.04	148.25	85.45	102.86	98.13
city	Boston	driving		Massachusetts	United States	100.0	102.84	108.22	109.17	124.38	102.86	84.1	96.18	101.76	102.08	105.25	121.47	110.97	85.57	92.36	97.64	101.09	104.86	119.76	111.52	79.1	92.4	98.52	100.31	101.35	118.91	113.82	86.95	95.1	102.03	104.54	108.95	132.65	115.01	91.91	96.23	103.09	106.54	107.25	121.26	114.81	88.86	97.75	102.46
city	Boston	transit		Massachusetts	United States	100.0	100.59	105.25	104.49	111.98	109.27	95.06	101.35	101.06	103.02	106.54	120.9	117.23	93.79	96.13	99.03	100.64	107.32	121.19	118.27	86.04	100.45	102.22	100.18	101.07	119.03	120.94	90.87	97.37	99.9	102.97	108.57	129.43	121.9	101.62	104.72	107.78	111.2	112.32	124.86	123.07	90.72	98.85	103.5
city	Boston	walking		Massachusetts	United States	100.0	103.98	113.98	107.34	112.25	122.85	107.63	98.35	97.42	103.55	109.29	139.24	141.8	106.54	96.25	100.26	102.48	110.8	141.63	158.06	93.68	95.95	103.6	103.21	93.94	126.47	150.39	96.19	90.25	94.04	108.28	111.29	146.16	165.25	131.02	115.7	99.17	115.09	113.84	137.19	163.65	114.38	105.75	104.98
city	Bradford	driving		England	United Kingdom	100.0	105.76	108.43	104.17	108.17	105.92	92.55	100.39	104.0	115.75	105.75	112.66	105.89	90.56	99.78	104.08	105.4	106.31	109.8	102.36	92.59	98.9	104.25	107.26	106.04	106.96	111.51	105.38	109.84	106.48	114.57	111.37	115.53	103.58	92.05	106.59	113.65	116.95	110.89	119.79	106.26	97.18	129.5	112.17
city	Bradford	transit		England	United Kingdom	100.0	107.29	109.48	112.32	102.48	98.54	101.24	109.04	115.82	118.29	112.61	101.31	96.43	96.21	113.34	109.33	114.8	115.89	99.13	94.1	92.2	117.49	110.5	111.88	98.91	99.2	94.31	118.88	114.36	103.28	107.94	110.06	91.91	87.46	91.76	117.78	118.73	119.53	106.12	108.09	84.91	97.23	122.23	105.47
city	Bradford	walking		England	United Kingdom	100.0	110.46	110.56	99.74	119.47	120.04	91.93	94.84	100.49	112.48	103.3	107.16	119.65	81.03	97.17	96.42	106.18	106.85	113.39	119.28	85.44	97.56	111.08	111.76	103.35	116.07	153.65	74.07	94.71	100.8	104.67	105.24	119.28	111.16	86.3	112.67	110.46	115.75	113.86	119.18	111.73	82.27	94.24	103.58
city	Bremen	driving		Bremen (state)	Germany	100.0	101.19	99.53	105.02	135.2	99.12	85.96	94.18	104.68	95.74	108.12	106.06	96.62	90.81	94.32	100.45	97.06	103.32	119.2	106.51	90.21	105.58	139.03	112.19	105.07	117.5	113.41	89.73	105.69	107.32	105.1	106.13	116.36	107.12	90.67	100.28	104.96	138.02	110.64	116.94	108.55	88.05	105.74	109.99
city	Bremen	walking		Bremen (state)	Germany	100.0	88.14	90.21	97.26	124.81	125.43	80.12	86.28	88.07	88.97	97.78	105.28	119.96	87.3	90.9	83.22	84.04	92.95	114.79	130.16	80.91	100.41	148.54	100.36	94.23	129.58	176.04	74.74	80.55	87.22	89.21	92.37	122.12	156.04	79.03	94.29	111.18	102.24	99.02	119.02	160.4	72.0	79.23	99.44
city	Bridgeport	driving		Connecticut	United States	100.0	103.87	107.27	106.25	123.8	94.73	89.48	106.86	99.13	99.33	104.06	119.25	112.49	87.69	90.88	95.23	94.27	101.51	123.84	112.26	81.06	92.0	94.55	94.62	98.5	116.29	115.78	86.28	94.09	101.46	100.34	108.97	134.18	117.19	92.88	111.9	103.31	105.51	110.55	128.31	125.07	102.05	98.59	102.41
city	Bridgeport	transit		Connecticut	United States	100.0	92.42	95.86	94.9	102.67	90.9	86.67	102.76	102.85	114.15	106.39	112.55	102.71	89.11	105.1	99.13	96.09	95.45	99.03	103.54	82.81	96.83	100.83	101.1	91.59	109.19	103.86	83.36	96.28	101.93	100.97	109.15	121.97	107.49	92.28	116.27	101.15	109.28	111.03	114.15	109.01	96.51	99.13	101.15
city	Bridgeport	walking		Connecticut	United States	100.0	102.45	116.05	106.74	123.02	102.5	87.99	97.0	100.25	105.25	97.15	126.7	116.15	90.99	87.58	100.81	93.29	94.09	122.72	131.15	84.1	98.64	98.13	93.66	94.88	118.1	120.9	85.18	92.0	95.28	103.86	107.14	126.45	120.55	87.94	109.31	101.84	104.11	104.59	131.27	132.61	96.67	105.15	99.57
city	Brisbane	driving		Queensland	Australia	100.0	100.66	108.23	107.65	108.75	84.21	101.33	101.87	106.19	107.85	113.67	98.54	73.18	66.52	95.93	99.45	102.47	107.48	106.59	82.55	95.64	98.96	97.55	109.87	118.91	107.1	80.56	94.05	100.21	106.36	111.61	116.12	110.89	86.96	98.01	105.12	108.74	110.46	113.6	112.19	86.83	97.36	103.1	107.32
city	Brisbane	transit		Queensland	Australia	100.0	100.45	100.07	97.53	91.9	81.25	102.22	107.05	108.03	111.32	108.44	91.88	76.62	74.0	104.22	104.2	102.83	104.6	104.81	84.02	99.43	98.6	96.18	93.52	97.13	94.43	76.92	97.29	100.3	103.6	105.31	110.85	114.43	102.77	120.41	124.33	124.53	123.34	121.64	115.55	92.16	132.4	129.42	132.63
city	Brisbane	walking		Queensland	Australia	100.0	98.17	97.04	102.04	106.63	93.91	93.36	91.91	97.19	99.92	101.75	96.26	81.88	69.68	87.18	91.98	94.64	106.18	124.11	104.74	85.72	89.93	92.55	80.72	95.3	106.56	82.53	88.77	90.65	93.28	98.52	119.47	123.86	104.88	101.48	107.45	103.7	105.41	111.33	121.49	102.28	104.09	107.21	109.23
city	Bristol	driving		England	United Kingdom	100.0	103.68	101.28	102.09	105.09	104.15	85.75	98.06	102.62	104.15	103.41	112.21	112.65	89.66	99.42	107.82	107.04	102.13	112.52	111.48	88.35	99.43	104.74	104.88	103.92	115.61	109.25	80.99	102.98	104.99	110.76	109.01	120.62	104.14	86.12	110.41	108.88	114.89	111.19	121.22	111.43	90.46	103.4	107.1
city	Bristol	transit		England	United Kingdom	100.0	103.76	105.31	103.86	109.37	106.35	93.67	112.34	107.49	114.25	110.22	124.47	111.48	94.0	107.79	115.17	113.64	108.12	125.33	120.46	93.59	106.33	111.9	108.32	114.67	121.88	119.27	89.65	105.52	114.34	125.11	110.38	124.89	110.16	96.52	114.38	116.76	124.86	111.84	127.01	112.42	97.65	108.76	110.05
city	Bristol	walking		England	United Kingdom	100.0	100.16	118.33	106.04	126.44	157.69	98.66	114.85	119.57	121.18	127.05	158.35	188.23	102.33	124.49	126.36	151.77	124.26	158.7	187.67	108.15	119.33	124.92	135.6	137.27	168.77	189.01	78.69	101.8	120.41	151.0	129.81	171.68	157.0	97.91	126.63	136.84	147.79	142.43	172.91	187.32	104.37	105.78	110.36
city	Brussels	driving	Brussel|Bruxelles		Belgium	100.0	101.83	106.5	109.12	118.83	119.39	98.47	104.01	111.26	110.05	106.49	113.79	115.9	98.97	105.47	107.58	108.76	113.33	121.13	118.42	98.76	105.07	105.89	107.62	111.16	122.58	128.68	100.05	112.79	114.5	113.77	119.85	133.22	139.38	108.85	117.19	122.69	121.29	124.12	128.59	117.08	96.94	109.11	111.99
city	Brussels	transit	Brussel|Bruxelles		Belgium	100.0	98.29	107.02	108.63	119.74	116.05	101.4	107.12	115.48	116.35	113.91	122.01	120.76	107.33	116.34	122.34	118.77	120.14	129.83	128.83	115.94	121.09	117.33	122.38	125.3	141.53	144.52	122.44	132.52	133.8	128.12	134.77	147.25	154.02	125.14	137.25	143.57	143.67	139.06	144.44	131.33	117.76	130.11	131.9
city	Brussels	walking	Brussel|Bruxelles		Belgium	100.0	103.69	109.22	121.99	141.56	174.34	113.26	106.29	120.0	122.96	117.47	140.29	171.28	119.25	119.93	125.74	127.07	135.14	157.1	176.17	115.82	121.64	119.54	128.04	138.41	170.56	199.45	117.19	128.64	142.01	137.64	149.24	201.24	250.18	147.41	154.02	167.16	158.69	159.54	165.14	182.45	114.59	136.07	144.15
city	Bucharest	driving	Bucuresti		Romania	100.0	102.32	105.29	105.55	106.87	98.04	91.16	104.7	104.22	103.17	107.93	94.21	88.66	87.24	100.56	101.62	99.26	101.1	105.15	100.27	98.09	102.96	99.83	100.3	87.19	100.14	89.87	89.59	99.85	103.41	105.99	108.06	119.87	101.97	103.56	111.5	108.18	112.87	114.66	117.72	103.28	101.02	108.22	106.22
city	Bucharest	walking	Bucuresti		Romania	100.0	105.35	101.98	106.08	116.96	113.97	89.05	110.37	110.88	111.48	116.39	114.03	117.74	95.34	112.08	115.83	109.72	115.5	130.79	148.31	115.14	125.47	111.72	97.42	103.93	119.47	114.32	100.36	112.06	110.08	115.43	130.95	156.77	139.7	123.02	141.47	139.68	123.22	136.83	153.95	134.81	115.21	136.37	143.65
city	Budapest	driving			Hungary	100.0	98.99	100.19	106.5	120.46	111.94	95.62	99.93	99.63	102.5	112.76	122.66	115.45	94.98	100.14	100.33	100.66	106.39	122.59	122.26	104.05	104.45	104.02	110.13	113.08	129.91	125.59	109.42	111.44	111.3	116.53	133.16	150.82	144.03	118.65	123.9	126.77	125.71	129.52	142.74	133.8	112.77	119.15	121.14
city	Buenos Aires	driving			Argentina	100.0	103.5	107.53	112.08	111.03	95.98	70.8	94.33	97.62	103.69	106.45	111.54	95.3	70.38	91.77	96.96	100.46	112.03	119.77	106.52	75.38	98.52	103.51	110.83	112.37	128.94	125.38	82.85	109.07	118.42	128.94	133.1	149.2	132.11	84.07	108.39	125.16	129.15	129.33	147.61	127.13	98.59	96.28	87.35
city	Buenos Aires	walking			Argentina	100.0	95.85	99.87	107.59	103.23	91.9	67.0	93.11	93.06	99.22	99.6	96.94	83.64	64.12	88.76	94.22	87.97	101.96	101.2	94.35	64.67	90.6	97.62	100.49	99.41	100.87	106.9	76.75	106.82	112.9	123.58	128.58	144.87	112.14	74.21	95.95	126.76	123.25	123.08	135.88	123.54	106.64	101.36	95.69
city	Buffalo	driving		New York	United States	100.0	99.63	96.24	98.44	115.5	92.72	67.77	89.52	94.6	96.84	105.62	119.39	111.2	77.37	92.5	96.64	96.6	101.98	120.56	113.02	70.22	91.42	96.19	96.7	101.0	105.65	106.59	80.72	95.78	101.46	102.89	110.38	129.53	115.02	88.84	99.89	100.03	105.62	107.21	123.46	116.88	85.79	96.62	101.83
city	Buffalo	transit		New York	United States	100.0	102.39	88.97	96.16	101.49	70.53	62.55	109.12	113.56	114.98	112.86	111.98	85.54	73.71	113.04	122.74	112.23	112.55	116.85	90.5	64.82	108.01	115.48	119.31	107.18	92.98	77.71	69.63	116.38	116.74	110.63	112.18	114.26	87.23	79.9	96.39	95.4	101.15	99.1	96.8	84.52	75.09	112.79	113.81
city	Buffalo	walking		New York	United States	100.0	111.33	105.36	109.04	133.28	115.07	76.55	101.04	104.4	103.56	116.78	144.33	145.53	88.74	116.08	111.42	111.75	122.79	147.94	154.92	82.3	103.6	110.75	112.34	115.18	126.51	134.39	95.02	101.35	109.59	113.6	126.09	155.95	152.24	119.98	105.82	110.69	111.66	119.68	151.63	156.81	107.67	113.33	116.15
city	Bursa	driving			Turkey	100.0	101.49	107.57	112.48	149.97	171.11	149.46	118.52	119.19	125.11	126.37	148.2	172.05	161.7	133.17	133.52	141.87	135.17	149.83	161.91	168.78	104.55	107.48	122.05	104.48	117.59	123.62	123.76	100.37	105.01	105.37	118.84	138.29	150.05	140.54	103.74	106.7	106.86	115.73	130.74	141.81	127.95	100.02	106.06
city	Bursa	walking			Turkey	100.0	97.64	108.02	106.44	148.16	182.74	130.13	105.94	109.41	125.62	121.36	134.37	165.06	135.71	139.06	134.61	146.46	126.38	145.66	166.48	133.05	112.47	121.45	107.45	98.16	107.1	114.78	105.4	108.13	109.03	108.82	126.38	132.18	156.6	126.4	104.62	108.6	109.03	98.42	115.56	146.25	119.02	99.72	107.36
city	Cairo	driving	القاهرة		Egypt	100.0	97.02	102.2	110.89	87.52	96.78	97.19	96.98	100.43	106.05	125.12	101.43	97.5	109.82	111.06	112.69	118.46	124.68	115.69	114.71	113.62	112.69	115.42	119.11	120.56	111.49	109.62	101.41	101.98	104.5	111.94	126.55	111.24	110.83	106.67	107.85	106.95	114.17	119.17	104.3	109.05	103.62	195.53	99.51
city	Cairo	walking	القاهرة		Egypt	100.0	95.34	100.51	102.81	85.76	93.34	98.93	99.37	97.06	110.94	120.96	92.81	97.23	115.53	114.6	110.75	117.15	120.25	107.59	113.53	116.42	112.39	112.31	115.63	116.1	104.92	110.92	99.84	111.34	110.65	114.97	122.32	104.82	113.69	105.61	106.4	107.57	112.49	113.39	104.74	109.34	103.06	121.49	98.99
city	Calgary	driving		Alberta	Canada	100.0	101.94	100.5	103.28	113.39	107.23	80.72	100.75	104.51	106.57	107.43	122.12	114.36	79.77	96.35	102.95	103.61	107.49	126.67	111.52	80.58	96.04	102.19	100.27	105.3	119.49	112.8	82.88	97.51	101.44	103.78	111.16	130.28	113.75	90.53	78.39	110.56	109.84	115.46	128.74	124.68	87.66	97.58	103.07
city	Calgary	transit		Alberta	Canada	100.0	97.6	92.02	96.35	97.68	81.31	78.28	117.22	119.2	115.49	111.5	113.99	95.42	73.49	106.79	112.78	116.83	117.45	119.8	95.66	78.56	105.57	108.22	106.07	112.65	116.43	92.12	73.82	106.64	105.83	110.22	123.36	120.03	97.0	75.69	82.91	107.73	111.31	117.94	126.11	99.8	76.61	107.37	108.4
city	Calgary	walking		Alberta	Canada	100.0	109.75	107.73	110.55	129.2	127.33	96.13	125.53	146.35	150.62	143.29	169.23	159.13	112.5	123.78	143.63	132.22	146.1	165.58	153.92	100.42	109.81	123.85	124.26	139.52	162.08	144.84	97.82	120.02	133.71	124.11	168.41	200.65	170.43	132.92	91.18	136.93	141.26	173.46	184.29	168.36	104.94	120.58	130.4
city	Cape Town	driving		Western Cape	South Africa	100.0	103.48	102.96	105.3	101.37	85.96	81.93	106.21	109.59	108.76	111.59	117.15	98.44	89.27	111.09	119.37	120.49	130.31	132.03	115.82	114.99	142.77	137.57	133.67	139.36	147.28	121.7	107.2	118.47	128.22	131.06	139.35	145.24	112.85	104.22	120.3	125.73	124.85	126.34	129.86	101.46	97.39	111.4	119.18
city	Cape Town	walking		Western Cape	South Africa	100.0	103.53	100.79	104.95	100.12	92.99	80.45	106.27	109.66	111.07	112.22	124.49	109.98	95.73	117.04	128.53	129.97	124.58	131.59	142.63	129.91	165.91	158.73	148.43	166.88	194.7	138.03	115.78	127.55	130.79	143.63	146.36	168.18	133.29	115.37	128.05	129.08	129.61	132.15	138.92	127.47	98.23	115.75	119.37
city	Cardiff	driving		Wales	United Kingdom	100.0	106.87	103.11	102.32	108.27	102.94	86.53	98.85	102.77	112.18	104.77	110.27	111.28	88.18	96.27	104.65	103.21	106.93	126.26	116.7	91.66	96.17	104.69	105.16	102.75	111.85	100.91	83.32	96.55	101.85	102.18	103.98	120.69	106.8	93.25	116.37	119.97	116.28	111.1	129.82	121.7	95.97	99.86	106.28
city	Cardiff	transit		Wales	United Kingdom	100.0	92.73	88.21	94.95	90.39	85.01	80.57	102.26	93.22	108.09	91.42	100.37	94.91	81.52	97.45	93.88	99.38	98.28	107.52	100.62	87.27	100.33	98.69	101.07	94.58	97.17	87.6	82.46	97.62	101.93	101.31	95.28	96.76	89.45	87.31	109.73	96.96	106.28	102.26	121.31	118.11	83.04	99.22	89.28
city	Cardiff	walking		Wales	United Kingdom	100.0	108.47	117.77	100.53	121.53	147.52	89.15	105.49	110.77	135.95	112.89	151.04	171.19	92.83	107.17	113.51	126.23	122.99	173.66	228.5	97.97	104.04	115.61	130.82	113.06	146.18	174.18	74.87	93.29	106.49	117.83	114.0	151.88	156.98	89.15	120.81	118.04	130.07	129.11	182.81	241.14	117.78	89.02	95.39
city	Casablanca	driving	الدار البيضاء		Morocco	100.0	100.5	97.86	110.41	123.44	136.09	103.43	117.06	115.21	127.81	121.0	125.28	124.48	100.0	103.28	104.49	108.76	110.6	111.71	128.25	104.65	104.02	107.81	110.14	105.31	118.46	133.78	114.28	107.92	107.64	115.98	114.64	129.91	142.46	109.72	108.85	112.23	109.2	112.47	116.6	129.95	111.17	104.19	106.85
city	Casablanca	walking	الدار البيضاء		Morocco	100.0	110.36	106.86	106.93	139.17	137.38	88.06	124.3	118.58	143.17	124.16	133.67	119.23	109.15	110.65	114.01	117.44	125.3	115.15	134.95	117.66	121.66	113.15	123.8	108.43	129.59	141.82	107.58	118.08	123.02	126.3	105.79	127.73	146.75	94.35	112.37	113.37	116.65	115.15	131.95	147.68	102.14	104.65	107.29
city	Catania	driving		Sicily Region	Italy	100.0	99.52	103.17	97.62	105.13	113.22	105.77	96.44	95.33	95.66	102.93	116.88	115.58	103.86	105.76	100.51	96.52	98.49	103.81	116.38	103.81	102.68	102.28	81.6	96.84	109.92	110.13	103.17	98.76	100.66	105.03	106.36	126.94	124.21	113.71	101.84	105.0	105.66	101.95	113.27	126.5	110.34	96.26	87.19
city	Catania	walking		Sicily Region	Italy	100.0	106.25	101.94	96.8	107.63	127.74	93.19	92.78	99.48	98.51	110.2	127.03	135.89	87.49	106.37	105.73	110.8	112.17	121.37	148.1	103.46	135.22	155.58	106.89	100.26	118.62	131.16	92.03	108.19	106.44	112.43	123.64	152.23	140.17	100.3	110.57	122.52	110.61	115.52	133.43	156.44	127.96	108.19	101.01
city	Changhua County	driving	彰化縣		Taiwan	100.0	107.99	115.98	122.85	154.3	160.85	126.69	118.87	128.22	153.92	148.39	229.37	270.93	348.11	361.78	241.98	150.7	126.49	138.75	152.77	134.71	111.34	112.38	117.04	117.17	143.71	171.85	146.49	120.68	120.41	121.35	124.17	150.74	173.34	121.52	113.67	115.12	116.8	117.32	150.72	167.01	142.22	105.71	96.29
city	Changhua County	walking	彰化縣		Taiwan	100.0	111.42	135.57	130.79	153.62	171.73	127.28	133.37	140.34	164.22	156.31	224.81	207.57	301.7	278.43	209.88	150.77	143.36	143.74	155.1	151.87	113.94	121.3	133.53	141.22	152.74	172.83	162.24	140.23	131.12	134.08	141.0	155.71	177.88	128.92	112.4	130.63	119.37	133.48	134.85	158.78	125.69	105.21	102.2
city	Charlotte	driving		North Carolina	United States	100.0	102.45	106.51	111.42	130.02	116.21	86.55	103.85	106.98	105.34	110.31	121.02	120.24	81.29	100.23	107.32	105.3	109.3	122.45	121.25	82.74	101.73	105.4	104.77	102.02	128.37	118.69	88.2	106.68	109.53	110.91	116.26	146.3	130.8	91.64	111.41	110.74	114.02	98.74	127.99	135.98	91.47	108.33	114.58
city	Charlotte	transit		North Carolina	United States	100.0	98.24	100.72	98.92	106.88	95.27	88.55	98.16	103.16	99.22	98.6	99.8	105.85	81.21	100.31	100.68	96.13	97.78	100.67	103.34	81.42	99.45	100.63	103.19	92.18	103.11	100.34	87.85	104.39	101.59	110.67	107.82	119.78	108.57	86.31	105.67	108.75	100.36	85.96	112.22	115.84	86.5	95.27	105.39
city	Charlotte	walking		North Carolina	United States	100.0	104.79	112.58	113.66	151.61	174.87	112.0	106.97	111.26	104.86	109.33	122.62	160.79	88.17	97.24	109.59	103.18	105.58	121.16	164.6	91.37	102.85	100.3	107.82	96.84	140.75	153.63	94.1	100.16	106.7	109.32	111.55	169.95	184.53	103.03	108.0	104.35	103.91	90.99	147.93	187.43	99.25	97.36	115.43
city	Chennai	driving	चेन्नई|சென்னை		India	100.0	95.87	83.04	89.61	106.09	123.59	139.88	116.43	112.32	107.28	109.24	124.91	138.56	138.66	118.76	99.65	130.84	120.09	130.14	139.95	119.51	112.04	128.69	112.64	129.61	141.12	148.93	127.57	107.09	126.08	112.49	117.45	137.21	134.56	121.49	100.84	101.51	107.7	111.69	132.22	136.82	118.2	100.58	125.43
city	Chennai	walking	चेन्नई|சென்னை		India	100.0	92.59	89.96	92.1	97.37	113.58	119.84	107.24	122.8	108.07	105.1	126.67	138.27	134.81	117.61	121.07	134.07	118.6	118.27	141.48	113.25	111.11	118.77	112.18	122.96	129.71	158.44	129.88	122.14	125.6	111.44	114.07	134.07	140.91	114.73	110.45	106.26	112.76	107.0	126.42	144.53	124.44	108.07	113.91
city	Chicago	driving		Illinois	United States	100.0	103.68	104.45	108.72	132.8	113.44	87.48	100.24	101.3	100.51	104.47	121.92	118.55	85.17	93.81	97.36	98.96	103.79	124.37	122.53	85.96	94.62	97.39	102.86	103.66	117.63	124.27	88.41	98.78	105.64	108.54	115.99	147.32	141.24	111.31	111.07	104.69	105.82	110.84	132.55	138.5	100.83	99.41	100.35
city	Chicago	transit		Illinois	United States	100.0	100.93	100.61	103.79	120.72	100.06	76.4	94.32	97.02	98.67	100.8	112.21	103.35	75.74	96.07	95.64	96.13	102.01	116.01	101.81	80.54	96.17	94.76	99.22	101.71	110.71	109.33	80.62	98.65	101.01	103.53	110.52	126.91	116.21	97.71	102.23	104.2	104.22	106.83	127.11	119.65	92.28	95.35	96.83
city	Chicago	walking		Illinois	United States	100.0	104.58	107.2	104.82	128.05	142.28	94.61	94.64	90.79	96.11	97.16	128.42	145.78	92.82	92.37	93.16	94.11	100.39	135.92	152.61	105.94	96.07	94.47	95.46	97.42	132.03	162.66	92.79	95.88	100.79	100.75	108.59	169.24	202.36	153.66	107.31	101.66	103.78	109.88	152.73	197.98	132.62	94.5	91.12
city	Cincinnati	driving		Ohio	United States	100.0	104.86	104.35	106.22	124.17	112.85	83.18	95.03	102.99	101.94	104.78	126.14	114.47	78.77	92.44	99.29	100.38	105.36	121.4	117.2	79.76	96.26	108.7	100.97	105.62	116.34	111.07	82.18	99.64	106.42	109.56	117.19	136.47	128.03	91.63	102.95	106.42	108.71	112.34	134.44	134.16	89.92	101.04	112.15
city	Cincinnati	transit		Ohio	United States	100.0	103.46	94.33	95.09	99.97	90.46	75.3	84.75	100.86	100.24	101.36	102.19	90.22	72.7	93.88	101.71	97.04	98.26	104.67	92.58	74.44	97.58	94.92	95.18	91.7	100.06	87.2	77.66	96.93	100.27	95.48	98.52	102.93	97.37	82.48	101.71	99.11	101.54	94.98	104.88	104.43	88.21	95.27	95.72
city	Cincinnati	walking		Ohio	United States	100.0	101.93	93.66	96.21	126.89	151.72	82.08	83.33	90.45	88.45	92.57	122.26	139.32	75.85	78.08	85.43	89.3	101.82	126.65	147.13	83.75	85.34	84.75	85.33	92.13	115.49	130.9	81.15	83.94	90.64	88.0	100.19	145.71	177.02	101.33	90.54	90.09	101.36	97.75	143.06	177.85	87.25	81.76	98.06
city	Cleveland	driving		Ohio	United States	100.0	104.64	106.7	106.88	125.8	109.55	83.52	97.06	101.47	102.5	106.83	125.44	126.81	82.84	94.72	101.38	101.65	105.97	123.71	124.77	83.55	97.58	102.14	101.66	103.88	119.64	119.84	88.6	101.03	108.45	107.18	111.17	138.39	130.64	97.74	105.32	105.52	107.45	109.39	134.01	137.73	97.79	102.15	109.15
city	Cleveland	transit		Ohio	United States	100.0	99.44	96.41	97.21	99.47	72.99	57.55	78.74	98.24	95.17	90.93	96.43	73.91	59.99	95.0	99.74	93.0	96.35	101.19	79.81	67.78	98.97	101.03	96.4	95.95	93.05	75.48	66.59	98.69	100.65	97.89	99.11	99.04	78.49	65.76	94.32	100.77	103.65	95.59	100.89	81.26	69.56	99.42	100.64
city	Cleveland	walking		Ohio	United States	100.0	108.16	106.3	99.08	138.42	139.25	81.58	97.68	96.25	97.42	103.92	136.64	173.06	83.67	90.82	105.63	104.04	106.22	129.3	156.78	88.8	103.8	97.85	97.04	97.64	120.23	149.73	93.07	98.2	105.55	109.98	106.68	147.89	164.37	106.7	108.79	100.42	105.93	107.19	144.47	186.03	103.67	104.45	102.09
city	Cologne	driving	Köln	North Rhine-Westphalia	Germany	100.0	94.81	95.04	97.11	107.21	104.64	83.92	92.87	97.35	93.95	94.22	99.96	94.84	82.35	91.68	94.9	93.96	94.5	111.24	107.3	87.12	95.23	100.15	99.04	95.57	109.98	101.28	73.6	92.57	115.29	101.75	101.67	113.33	109.35	86.78	99.44	102.53	106.05	113.31	108.61	109.73	82.53	90.27	90.68
city	Cologne	transit	Köln	North Rhine-Westphalia	Germany	100.0	99.91	96.18	97.26	111.85	113.46	88.93	93.66	93.66	88.2	90.16	97.05	100.82	83.53	87.8	88.09	89.37	91.59	105.17	120.26	99.21	100.61	99.15	94.01	90.28	110.31	111.01	79.07	96.91	105.93	98.04	95.53	109.2	118.54	115.21	192.64	174.48	167.24	270.13	226.22	291.59	210.04	213.28	151.77
city	Cologne	walking	Köln	North Rhine-Westphalia	Germany	100.0	105.98	106.25	115.44	134.22	178.12	84.19	92.34	98.18	95.55	97.19	116.57	152.21	81.6	85.92	91.77	95.07	100.72	145.93	172.31	94.25	102.37	102.56	103.49	104.1	137.61	170.42	64.79	81.95	114.59	113.9	108.01	151.66	196.31	94.49	105.2	109.18	119.55	250.47	172.59	232.53	119.51	198.7	98.3
city	Colorado Springs	driving		Colorado	United States	100.0	106.5	106.93	108.68	129.23	121.16	88.95	101.95	101.42	103.25	106.85	124.94	123.1	84.18	94.88	98.4	98.76	105.5	129.5	125.89	89.56	90.53	77.17	99.37	106.87	91.86	120.92	79.11	98.99	103.89	106.49	122.05	155.44	158.44	108.48	107.08	85.87	110.32	153.81	140.0	134.27	81.0	104.11	100.88
city	Colorado Springs	transit		Colorado	United States	100.0	103.43	105.1	104.9	112.75	90.59	80.39	105.69	106.47	117.35	111.08	112.65	97.35	84.41	96.57	96.57	90.88	113.92	102.55	107.35	71.86	82.25	97.06	83.92	107.55	99.41	102.65	64.02	100.98	102.45	104.12	111.57	115.2	114.71	82.25	101.18	75.29	92.16	126.67	106.47	96.18	73.53	99.51	88.43
city	Colorado Springs	walking		Colorado	United States	100.0	102.52	99.62	102.07	128.24	130.55	89.66	97.13	99.95	100.14	105.7	128.48	136.36	85.89	91.24	94.35	89.85	100.56	129.74	132.69	98.44	82.86	66.68	86.74	96.63	90.67	120.72	74.75	92.39	91.45	94.82	112.11	159.56	169.67	113.57	98.09	70.75	96.11	138.22	140.74	149.77	80.07	101.55	92.47
city	Columbia	driving		South Carolina	United States	100.0	102.64	107.02	115.48	128.55	112.31	82.73	98.52	99.13	100.77	109.54	121.21	116.96	78.88	95.2	100.0	102.72	115.28	124.96	122.47	84.64	99.47	104.53	105.19	96.14	129.12	121.18	87.51	104.99	111.1	111.49	124.28	153.77	128.86	88.41	106.18	107.79	117.05	111.62	137.49	132.27	89.78	99.81	110.45
city	Columbia	walking		South Carolina	United States	100.0	91.71	76.74	74.94	75.16	71.45	44.19	51.92	54.62	58.19	63.04	64.51	77.3	41.18	53.24	58.56	59.15	81.14	63.73	78.83	44.42	50.9	56.64	58.57	49.45	77.96	81.92	42.69	57.19	59.66	55.9	62.25	89.3	85.71	41.28	54.51	55.24	55.27	53.68	71.64	84.58	40.69	48.12	55.36
city	Columbus	driving		Ohio	United States	100.0	105.2	107.01	108.17	124.56	111.36	84.67	96.89	102.56	104.35	107.18	125.51	117.59	81.19	95.05	110.39	102.39	110.07	129.18	124.96	87.57	98.34	105.7	102.85	107.99	118.62	114.5	88.69	104.56	106.97	119.63	117.95	140.81	129.83	96.21	105.68	107.03	110.14	115.09	133.53	136.93	95.5	101.62	111.19
city	Columbus	transit		Ohio	United States	100.0	100.74	98.77	98.46	97.39	87.25	70.49	83.56	92.4	100.09	93.19	98.04	91.12	69.1	93.11	98.69	96.02	97.56	101.9	96.55	78.05	98.86	94.8	90.58	95.28	95.85	88.02	71.97	100.2	99.11	96.93	97.39	109.17	95.08	72.03	88.02	93.12	97.59	98.0	107.25	100.2	77.71	94.67	95.87
city	Columbus	walking		Ohio	United States	100.0	111.4	103.81	103.27	120.12	129.77	73.6	79.46	94.44	98.2	99.15	118.44	125.31	68.22	82.38	91.9	92.67	94.64	122.17	145.14	84.6	88.13	91.44	90.71	91.24	112.14	126.03	76.91	90.13	92.09	94.66	98.92	141.71	153.4	93.05	95.85	93.18	94.96	100.47	131.95	167.05	87.53	87.54	92.12
city	Concord	driving		California	United States	100.0	104.74	104.73	102.22	123.57	106.88	78.77	93.48	102.68	107.33	104.37	119.63	108.6	79.35	96.95	111.38	105.82	118.54	118.51	108.92	70.59	94.75	104.79	108.73	114.68	120.68	115.76	84.48	105.57	111.16	109.9	123.12	132.97	110.77	85.52	96.23	122.02	112.81	117.05	129.86	121.69	91.42	111.03	112.42
city	Concord	transit		California	United States	100.0	100.29	96.1	91.04	111.96	95.88	70.51	86.59	104.26	103.72	104.26	108.42	93.57	73.22	95.05	101.37	101.45	103.32	98.99	88.22	69.68	96.71	98.41	98.37	100.87	107.77	99.67	79.04	104.45	99.1	95.84	111.78	110.84	102.13	77.45	91.0	107.84	96.21	98.66	109.04	106.07	85.0	91.76	100.51
city	Concord	walking		California	United States	100.0	106.8	109.8	93.69	128.63	137.09	85.61	106.17	98.35	107.12	104.95	126.73	145.48	96.58	101.07	102.07	105.14	106.59	122.6	141.55	80.1	98.71	102.25	110.5	107.98	126.19	159.2	101.87	107.48	109.84	108.67	120.23	146.63	136.82	108.15	115.25	114.47	110.85	105.58	136.59	152.1	112.0	107.12	114.29
city	Copenhagen	driving	København	Capital Region of Denmark	Denmark	100.0	103.18	106.19	104.64	109.86	101.87	95.48	102.31	103.86	107.13	108.26	111.26	101.22	91.93	100.73	104.96	108.66	110.84	122.78	109.6	102.08	104.09	107.56	108.46	106.39	109.67	98.45	84.98	96.37	100.66	99.76	103.37	107.03	96.48	90.17	98.55	105.26	109.11	115.36	115.29	102.34	92.56	101.26	111.61
city	Copenhagen	transit	København	Capital Region of Denmark	Denmark	100.0	98.03	96.54	100.9	113.79	112.37	98.93	95.27	99.54	97.72	103.23	117.48	111.78	96.4	98.7	105.47	110.63	114.76	130.47	123.42	113.12	100.33	99.28	107.37	100.99	115.03	112.96	98.36	99.38	104.2	99.67	104.13	115.73	113.95	103.07	103.72	110.98	116.16	128.27	135.34	129.72	101.71	98.87	102.52
city	Copenhagen	walking	København	Capital Region of Denmark	Denmark	100.0	99.48	106.96	109.75	137.76	133.13	97.78	101.47	103.68	107.31	108.24	139.59	140.83	89.87	97.06	109.2	117.28	121.47	153.62	149.73	106.98	102.75	101.94	110.84	111.03	137.06	139.67	81.72	97.79	102.36	101.22	116.92	146.5	133.19	84.58	97.32	109.14	122.81	132.64	159.19	132.96	90.12	98.72	98.94
city	Corpus Christi	driving		Texas	United States	100.0	102.49	104.45	106.87	124.88	117.68	84.83	101.22	100.04	100.25	106.12	121.8	120.16	82.4	96.84	102.56	103.11	102.69	127.39	126.67	80.27	100.76	105.42	102.11	108.09	127.2	126.36	87.29	102.68	104.24	107.54	120.6	143.79	140.54	101.47	113.02	113.46	110.04	113.46	135.84	135.08	93.84	106.73	114.75
city	Corpus Christi	transit		Texas	United States	100.0	103.87	93.33	103.01	97.42	94.19	88.6	91.83	109.46	87.74	103.01	85.59	99.35	80.43	109.68	110.97	84.3	107.53	113.98	100.43	60.86	110.75	112.26	100.43	101.94	90.11	106.88	68.17	113.98	91.83	97.63	126.45	122.15	98.49	98.71	120.0	128.39	110.32	116.56	131.83	101.29	93.76	98.06	112.04
city	Corpus Christi	walking		Texas	United States	100.0	98.04	103.48	99.02	121.69	126.94	85.08	102.04	95.89	93.93	96.4	125.69	139.86	79.56	95.85	108.3	102.9	96.79	124.28	128.27	74.94	88.96	106.38	98.55	104.39	125.18	135.94	78.43	98.9	94.79	109.79	117.11	150.27	150.9	93.5	106.58	110.96	96.75	100.55	138.02	143.7	88.14	99.33	104.66
city	Curitiba	driving		Paraná	Brazil	100.0	103.68	107.06	99.72	113.21	105.58	80.9	104.09	102.06	102.83	105.35	109.48	105.6	80.83	104.5	98.99	100.31	99.17	111.7	109.48	74.79	95.66	102.42	99.1	106.86	124.65	119.68	82.34	101.33	106.64	110.52	108.15	125.37	131.13	85.67	107.56	117.79	121.96	118.81	142.14	113.27	69.1	70.82	71.9
city	Curitiba	walking		Paraná	Brazil	100.0	100.67	103.33	84.99	87.2	79.88	57.43	93.82	106.58	105.95	95.45	102.11	86.35	58.95	99.63	91.31	94.49	90.75	105.7	79.14	47.89	92.09	94.93	96.52	96.08	111.72	87.68	60.24	96.41	106.99	109.47	109.02	125.78	105.66	63.17	107.51	112.43	109.54	112.91	104.62	77.44	69.27	73.71	46.82
city	Dallas	driving		Texas	United States	100.0	104.04	104.85	108.54	123.66	119.86	83.12	99.95	102.73	99.65	105.72	125.75	121.61	80.57	100.21	99.39	99.25	104.22	123.98	121.13	81.06	100.08	100.75	87.81	105.59	123.65	122.34	81.9	103.84	103.98	108.14	116.81	143.42	126.79	94.36	106.2	107.09	110.56	112.15	133.82	132.23	88.15	107.57	111.27
city	Dallas	transit		Texas	United States	100.0	100.41	102.62	95.6	106.14	99.5	78.24	98.65	104.63	95.68	102.85	107.98	100.91	73.23	102.31	98.15	95.98	98.05	107.68	101.39	78.61	100.47	95.73	85.93	98.46	108.18	100.43	75.61	101.35	94.1	98.24	103.99	114.08	102.23	86.55	105.27	102.49	101.15	102.61	113.77	102.22	78.27	105.48	103.51
city	Dallas	walking		Texas	United States	100.0	105.98	104.27	97.22	125.88	160.2	99.82	105.52	99.64	92.38	102.33	131.7	153.44	90.62	98.56	94.16	93.36	95.09	127.82	157.65	94.01	95.8	94.53	80.73	97.65	127.4	162.01	86.98	89.85	89.98	95.47	112.28	159.24	176.33	125.74	115.99	95.91	94.0	107.09	143.97	171.81	95.08	102.45	103.31
city	Davenport	driving		Iowa	United States	100.0	106.05	100.05	112.18	99.38	94.43	89.58	104.19	102.64	99.29	98.76	116.91	134.72	91.41	97.64	101.83	101.45	111.16	126.01	143.87	94.75	105.47	104.51	103.44	110.13	124.18	138.58	95.77	101.2	106.52	104.16	123.54	149.57	147.62	111.39	112.09	110.56	107.7	112.02	137.72	150.76	106.76	108.59	104.4
city	Davenport	walking		Iowa	United States	100.0	123.7	105.75	112.76	104.17	136.14	93.23	103.94	108.74	100.08	121.97	127.48	184.17	104.17	99.76	109.21	115.51	129.13	155.43	201.1	124.33	131.18	106.3	106.06	126.61	140.47	186.77	109.76	107.24	110.39	116.38	176.22	170.87	188.66	127.48	116.46	115.43	112.68	121.97	157.4	203.94	137.48	108.03	105.43
city	Dayton	driving		Ohio	United States	100.0	103.84	104.06	106.36	124.73	114.65	88.25	101.35	100.16	101.05	110.27	122.23	116.3	83.01	95.54	100.08	100.97	105.87	120.99	121.0	86.7	97.73	102.59	100.81	103.18	119.1	115.82	88.23	100.62	107.82	104.21	113.5	140.52	126.73	95.34	107.53	108.06	108.06	111.94	134.25	137.48	95.39	104.02	110.11
city	Dayton	transit		Ohio	United States	100.0	95.7	109.16	90.05	101.19	88.77	71.82	97.93	90.68	93.23	95.46	96.1	94.19	70.62	97.61	100.48	92.6	99.76	90.61	96.82	72.13	100.56	91.8	95.38	93.63	92.75	85.83	75.48	98.73	95.3	94.35	92.6	98.49	92.75	82.01	93.63	98.33	98.73	103.26	110.91	107.48	81.13	103.74	107.25
city	Dayton	walking		Ohio	United States	100.0	100.36	98.5	97.47	129.11	130.14	79.09	94.22	93.06	96.26	97.07	119.56	117.72	73.42	88.35	92.54	90.23	91.12	110.34	131.31	87.54	96.68	90.96	96.72	87.4	117.58	123.54	79.77	92.82	95.57	88.51	100.32	143.14	139.46	92.98	98.56	101.29	97.82	103.32	137.92	161.08	83.94	93.57	100.73
city	Delhi	driving	दिल्ली		India	100.0	102.27	109.86	106.98	115.66	119.79	106.68	111.25	101.18	113.37	100.95	104.51	105.6	100.41	107.98	110.15	119.57	123.05	120.68	118.08	107.33	111.37	112.83	107.51	114.03	122.95	104.73	129.52	116.77	106.88	120.92	114.94	146.89	132.8	132.1	111.89	109.98	113.86	114.09	122.88	121.81	121.05	118.97	121.66
city	Delhi	walking	दिल्ली		India	100.0	99.98	101.8	99.95	113.69	122.28	109.82	104.29	106.61	109.03	102.72	107.67	114.91	102.17	110.12	104.63	110.3	113.13	115.44	124.61	116.64	111.66	111.38	105.18	110.46	119.45	109.19	132.53	112.28	112.07	116.91	113.62	134.12	130.12	132.63	112.0	113.0	116.18	110.09	122.44	134.77	123.0	105.18	100.16
city	Denpasar	driving			Indonesia	100.0	99.37	102.02	103.56	112.36	114.35	108.83	106.32	100.39	107.79	106.95	108.04	111.68	109.81	103.26	104.68	99.25	94.31	106.13	104.17	104.81	96.22	97.3	98.5	98.42	102.67	96.15	101.9	97.72	94.65	91.97	97.82	102.38	102.3	96.12	90.31	85.97	92.44	93.8	101.76	100.02	96.67	93.4	88.0
city	Denpasar	walking			Indonesia	100.0	96.02	92.86	97.33	103.28	112.12	105.95	106.3	99.73	102.41	97.27	103.29	110.84	106.5	106.55	104.22	95.38	92.79	108.88	106.64	109.31	97.8	99.23	98.34	98.02	98.47	100.34	110.28	100.16	91.69	86.59	92.34	99.11	104.47	96.87	89.69	92.14	93.95	89.11	91.6	95.86	88.81	90.43	84.95
city	Denver	driving		Colorado	United States	100.0	104.86	107.71	110.23	125.77	114.69	82.28	99.05	100.11	103.28	106.93	121.46	110.73	80.01	95.04	103.02	100.58	108.36	121.97	109.97	79.08	84.6	81.85	101.07	109.71	96.85	110.73	71.46	106.85	115.14	113.36	126.9	139.72	115.94	89.21	99.6	105.89	112.18	114.83	131.29	121.94	79.41	100.73	101.49
city	Denver	transit		Colorado	United States	100.0	104.6	101.34	100.92	109.74	90.95	74.4	96.11	107.46	106.69	104.16	106.71	91.19	72.16	99.62	100.6	102.7	103.65	105.66	90.25	73.16	91.49	93.65	99.64	107.28	100.01	94.35	69.99	112.13	118.19	119.05	124.27	119.73	100.86	81.54	100.19	103.89	103.11	109.41	113.84	101.74	77.73	102.32	92.29
city	Denver	walking		Colorado	United States	100.0	112.49	116.01	117.08	147.09	157.7	107.73	108.13	103.1	107.29	113.66	146.69	153.51	100.7	95.3	112.07	116.04	121.41	142.41	156.25	103.42	73.88	79.57	98.99	109.08	99.49	145.84	82.0	95.58	114.53	133.34	152.86	188.84	172.26	117.95	106.13	105.68	98.21	116.73	156.59	176.11	99.97	103.02	98.58
city	Des Moines	driving		Iowa	United States	100.0	105.62	101.79	110.37	68.27	90.3	78.9	99.49	100.9	91.53	102.76	117.12	129.09	86.83	96.16	107.25	108.45	117.15	128.0	136.72	94.61	108.51	103.89	102.64	110.74	120.71	135.42	92.41	98.06	105.18	102.87	99.93	138.48	143.4	97.2	102.08	102.75	108.22	123.98	151.58	153.07	100.11	99.06	107.44
city	Des Moines	walking		Iowa	United States	100.0	110.6	101.72	102.75	79.76	106.61	75.88	90.31	98.38	94.15	107.52	123.09	150.55	80.75	90.95	107.67	108.43	135.41	149.64	197.91	138.65	152.13	106.34	104.18	123.09	118.88	159.4	84.21	96.58	102.19	96.66	90.24	134.18	183.26	98.6	91.37	96.78	111.7	139.81	230.27	246.52	106.96	93.09	103.25
city	Detroit	driving		Michigan	United States	100.0	101.45	103.05	105.45	122.23	80.54	76.38	92.79	99.71	101.26	102.27	118.67	109.57	73.8	93.8	97.31	98.98	103.07	118.52	108.69	76.26	94.83	97.55	99.66	104.23	114.58	109.1	78.54	97.58	103.38	103.55	108.89	132.13	116.11	85.14	98.62	103.57	104.43	108.19	124.85	127.25	86.47	98.1	105.36
city	Detroit	transit		Michigan	United States	100.0	94.06	95.71	91.35	94.83	69.95	65.15	84.1	92.07	94.23	92.85	99.02	84.03	67.32	92.85	93.45	92.75	91.72	97.64	84.31	70.23	95.22	96.73	95.6	90.86	95.71	84.51	69.14	98.17	98.49	99.5	93.07	103.57	87.53	75.62	91.16	96.22	97.27	94.5	102.38	97.92	77.67	99.13	98.79
city	Detroit	walking		Michigan	United States	100.0	104.98	105.45	107.01	133.84	113.98	86.12	98.9	98.4	99.95	104.35	130.09	150.61	82.4	95.4	95.53	97.53	103.26	135.71	144.43	92.3	103.82	100.2	100.72	97.06	132.96	151.76	95.73	98.51	104.61	101.06	105.41	153.0	154.03	102.93	105.62	112.05	110.28	116.07	146.91	237.29	114.3	99.79	108.39
city	Dresden	driving		Saxony	Germany	100.0	98.17	103.5	112.26	114.78	111.79	99.2	98.91	102.76	105.84	104.54	110.74	107.12	100.63	105.18	101.73	102.62	105.73	116.5	112.71	105.64	109.45	107.0	105.76	108.63	126.95	115.18	102.98	101.29	101.86	99.8	103.47	113.29	117.66	96.88	106.08	103.94	101.53	105.04	113.49	113.29	99.28	106.69	110.91
city	Dresden	walking		Saxony	Germany	100.0	104.39	105.89	114.34	128.38	161.43	97.07	102.93	108.9	106.12	104.9	128.05	149.72	95.55	113.68	104.45	113.3	117.48	130.68	163.76	104.87	119.99	114.28	114.91	123.21	164.77	167.28	105.62	97.85	123.24	110.7	122.5	148.01	199.91	101.7	121.72	119.96	111.65	118.61	157.04	192.65	106.21	124.41	132.15
city	Dubai	driving	دبي		United Arab Emirates	100.0	99.9	98.93	109.03	112.66	106.4	99.09	98.2	97.16	100.86	110.47	114.72	109.44	103.6	101.37	102.61	98.15	107.04	109.39	104.88	98.19	102.46	96.14	100.56	114.95	118.02	106.3	99.82	98.56	101.34	101.94	114.45	118.91	114.09	109.61	108.78	108.47	109.44	120.76	116.41	107.85	103.16	99.85	98.43
city	Dubai	walking	دبي		United Arab Emirates	100.0	103.43	97.43	108.9	114.42	104.66	98.82	95.93	96.62	98.87	109.27	103.97	108.79	102.73	105.47	100.32	97.86	102.09	102.2	104.18	101.13	108.2	93.68	98.98	107.88	110.34	102.63	102.04	98.02	96.25	99.46	107.34	110.45	112.75	113.45	110.5	110.5	107.77	115.17	109.43	102.41	100.48	94.91	93.57
city	Dublin	driving			Ireland	100.0	112.58	113.1	131.58	130.35	128.89	109.91	117.02	118.94	120.24	121.21	133.69	138.86	108.45	109.61	114.06	120.75	123.3	145.1	147.94	110.24	109.21	117.32	118.87	124.21	144.66	150.04	100.98	110.05	115.38	122.37	126.63	152.63	137.65	115.1	124.19	127.88	131.93	138.11	152.37	136.4	104.42	112.62	114.15
city	Dublin	transit			Ireland	100.0	100.05	105.79	108.98	117.67	114.8	111.24	110.54	107.78	107.55	111.63	122.81	126.34	105.85	112.69	110.98	114.79	115.14	138.79	132.55	116.68	119.62	114.22	117.17	123.57	136.25	125.83	104.72	118.6	114.05	117.09	122.26	141.29	128.45	121.11	128.12	126.76	131.13	131.31	148.36	128.95	110.85	115.69	114.25
city	Dublin	walking			Ireland	100.0	114.17	119.78	123.14	157.95	184.3	133.09	131.72	130.14	132.14	133.73	165.18	204.95	126.46	118.58	120.47	125.87	132.57	189.28	223.35	130.05	121.42	130.37	133.01	138.97	188.29	217.73	116.26	117.38	108.71	125.13	143.67	197.47	203.25	155.11	157.01	153.5	149.69	159.65	192.43	196.03	126.37	114.98	115.48
city	Dublin	driving		California	United States	100.0	103.22	105.86	105.08	124.46	116.9	86.14	101.76	99.0	104.94	105.77	127.54	109.8	82.71	95.88	106.3	104.2	107.44	118.56	114.11	73.08	95.09	102.43	99.45	111.8	120.72	124.19	90.05	101.97	108.11	104.27	116.75	136.05	122.08	96.33	104.22	115.88	108.3	111.39	135.16	130.86	99.46	106.45	111.1
city	Dublin	transit		California	United States	100.0	103.29	92.1	93.42	106.8	106.14	84.05	92.17	97.59	96.93	89.1	105.85	89.61	77.98	90.12	93.56	97.81	101.98	101.17	94.95	74.4	84.2	88.88	99.41	103.07	99.56	111.41	90.27	104.68	95.46	97.15	91.29	103.58	104.83	91.22	92.76	96.56	106.07	97.22	109.07	98.9	97.29	95.98	98.76
city	Dublin	walking		California	United States	100.0	108.1	111.91	100.95	136.89	154.83	98.19	115.04	102.89	106.63	109.73	137.42	159.79	100.16	100.08	103.63	113.23	114.17	126.98	155.72	87.19	100.16	109.52	108.55	122.72	134.89	174.86	109.97	112.25	110.04	113.36	125.56	153.33	155.77	117.67	133.32	114.57	111.81	121.88	141.47	170.92	122.19	111.86	112.25
city	Dusseldorf	driving	Düsseldorf	North Rhine-Westphalia	Germany	100.0	104.58	103.0	103.91	114.26	105.07	95.0	106.28	114.81	113.61	110.98	106.21	99.89	91.43	101.54	101.54	99.79	99.22	107.66	101.18	86.7	99.0	104.07	101.53	98.03	106.29	96.79	79.74	94.0	103.79	104.67	109.39	116.97	108.1	91.21	109.7	112.39	109.19	92.35	96.1	85.82	72.79	82.66	98.96
city	Dusseldorf	transit	Düsseldorf	North Rhine-Westphalia	Germany	100.0	102.97	104.19	104.58	126.43	132.63	113.22	111.03	118.55	113.57	110.06	123.78	127.36	109.63	111.5	106.48	103.65	97.82	110.46	112.54	97.53	109.38	103.33	97.89	104.12	98.89	109.63	90.44	106.27	106.09	103.47	111.75	123.03	139.97	148.07	258.85	220.24	193.84	172.85	165.15	172.71	166.55	138.07	149.1
city	Dusseldorf	walking	Düsseldorf	North Rhine-Westphalia	Germany	100.0	107.29	107.73	112.65	139.82	167.68	96.46	111.2	118.71	114.13	120.01	133.96	166.64	95.79	103.8	107.21	106.77	108.86	145.12	157.83	84.29	108.77	106.74	113.8	111.66	135.01	157.04	66.11	85.71	108.39	108.6	108.14	159.75	193.79	94.15	125.22	124.66	125.7	123.33	120.34	135.04	86.35	106.95	98.66
city	Edinburgh	driving		Scotland	United Kingdom	100.0	109.46	102.49	113.21	115.03	111.1	91.73	102.07	107.75	110.28	106.61	121.26	116.07	98.06	100.42	105.68	110.86	106.09	131.77	118.24	95.85	96.17	103.37	106.38	105.31	127.61	136.24	101.1	120.32	108.47	104.72	109.51	129.44	119.63	106.89	116.26	121.59	123.65	124.56	128.86	116.82	96.79	100.83	106.06
city	Edinburgh	transit		Scotland	United Kingdom	100.0	99.4	106.74	106.95	111.68	113.38	97.99	106.83	108.21	114.26	108.97	119.13	112.87	98.99	101.0	109.51	112.9	104.74	125.41	121.89	106.61	101.6	103.44	107.08	106.44	125.58	138.8	98.46	112.08	105.17	105.92	108.26	125.59	120.15	111.77	115.91	118.37	122.65	117.81	123.48	118.98	104.37	103.49	103.78
city	Edinburgh	walking		Scotland	United Kingdom	100.0	103.62	108.18	110.05	137.56	162.01	102.9	106.09	113.26	121.36	121.9	150.07	174.94	109.34	101.51	104.5	102.11	110.81	160.57	179.27	113.08	93.8	107.52	110.36	115.77	164.52	220.24	109.29	85.91	92.01	104.39	114.89	166.98	185.49	140.46	130.27	133.63	133.8	130.66	151.05	163.02	106.6	87.2	104.28
city	Edmonton	driving		Alberta	Canada	100.0	102.98	104.72	111.86	129.58	120.51	85.96	108.93	113.75	121.92	117.68	129.97	125.58	88.11	102.72	109.13	114.16	115.33	132.69	119.02	88.71	100.05	106.16	106.93	114.13	131.26	127.22	87.91	102.48	129.55	118.77	121.38	141.73	127.8	99.46	83.2	112.69	116.11	117.8	130.48	128.72	91.36	101.5	107.17
city	Edmonton	transit		Alberta	Canada	100.0	101.15	100.08	104.48	104.64	77.9	72.6	119.54	120.08	121.73	119.53	115.39	82.92	72.05	108.12	116.69	113.5	112.99	113.03	80.22	75.68	108.01	115.08	114.27	116.68	111.22	86.78	72.75	109.6	121.59	121.83	120.04	115.2	84.28	72.46	74.0	107.93	115.57	107.09	106.11	87.17	70.61	111.66	109.92
city	Edmonton	walking		Alberta	Canada	100.0	112.5	111.51	115.04	138.23	138.11	91.34	125.12	134.13	126.13	138.41	155.85	160.18	103.64	117.53	137.66	144.08	146.72	172.42	144.45	100.98	114.38	122.55	127.03	151.39	169.1	159.81	102.11	124.77	137.94	127.64	142.07	163.93	154.06	118.41	84.49	119.08	137.58	142.24	161.33	160.21	102.78	118.45	128.26
city	Eindhoven	driving		North Brabant	Netherlands	100.0	102.44	105.38	105.02	104.18	91.78	81.08	102.67	109.42	106.05	102.45	108.09	95.68	93.07	99.72	106.64	99.81	108.75	111.97	99.33	83.05	105.15	106.62	102.22	104.55	108.33	102.04	79.07	103.45	105.78	107.26	114.02	112.84	103.21	85.96	109.53	108.84	109.3	110.32	116.41	90.05	74.15	82.97	87.23
city	Eindhoven	walking		North Brabant	Netherlands	100.0	102.98	106.48	114.82	130.16	134.69	96.55	105.48	108.51	104.96	111.16	138.77	151.56	124.18	104.76	103.68	106.66	117.15	152.44	173.37	97.42	115.02	106.56	116.9	120.93	154.44	168.59	84.13	109.89	104.83	121.0	134.49	168.14	170.46	99.32	109.96	117.25	116.97	124.26	162.85	190.34	109.46	96.7	100.13
city	El Paso	driving		Texas	United States	100.0	108.78	105.93	119.81	136.13	129.75	90.38	99.73	105.12	106.12	108.16	126.23	129.46	89.06	98.83	105.99	108.12	116.46	136.61	136.43	89.93	106.07	107.55	109.84	110.49	135.24	139.61	98.01	109.08	107.55	117.03	134.9	161.86	142.61	105.2	109.19	113.05	110.42	115.67	138.41	149.69	98.68	110.8	114.01
city	El Paso	transit		Texas	United States	100.0	113.1	110.03	97.19	121.6	97.87	79.08	116.5	129.08	118.71	108.25	125.26	104.68	76.19	120.24	114.46	119.13	113.69	114.2	100.17	79.59	120.92	117.01	110.2	100.0	112.76	100.17	81.04	110.37	103.57	111.48	121.68	118.37	106.72	85.46	102.72	119.05	121.0	110.12	127.13	109.27	79.76	109.44	118.62
city	El Paso	walking		Texas	United States	100.0	105.75	105.0	107.64	135.84	134.91	96.26	96.73	105.25	102.43	107.59	126.5	142.87	85.17	104.83	103.57	113.33	110.62	138.39	148.68	83.07	102.96	98.92	97.17	104.83	132.81	149.36	91.46	105.46	93.02	113.49	126.9	163.63	155.06	106.37	104.04	107.7	104.51	105.13	135.28	149.87	93.84	105.2	106.44
city	Eugene-Springfield	driving		Oregon	United States	100.0	104.27	110.75	114.74	143.45	160.47	129.23	125.31	106.55	106.14	110.12	136.83	140.95	104.77	102.26	105.36	105.03	111.06	137.06	138.02	89.61	99.24	103.04	106.6	112.5	142.76	139.93	107.14	104.54	109.18	111.92	124.24	151.42	143.9	121.3	118.05	114.36	119.57	128.97	150.93	145.44	104.75	107.62	111.04
city	Eugene-Springfield	transit		Oregon	United States	100.0	100.52	91.87	108.7	118.93	90.4	82.59	97.48	101.99	94.23	103.62	113.69	95.75	69.38	92.19	95.91	95.54	97.33	115.94	99.42	69.8	92.4	91.35	99.69	99.37	126.11	105.35	73.83	109.44	102.41	96.43	115.31	126.64	93.55	88.1	96.12	108.65	102.57	112.79	131.25	108.6	81.02	94.02	101.47
city	Eugene-Springfield	walking		Oregon	United States	100.0	106.24	107.46	119.2	153.54	174.83	136.02	111.83	106.0	105.62	119.39	183.75	173.46	106.89	92.73	94.79	93.11	119.65	159.95	142.48	93.35	90.16	95.75	97.43	120.18	160.72	166.19	101.82	89.97	102.9	104.92	114.97	168.44	167.89	131.58	103.89	100.48	119.25	135.88	180.59	173.55	89.15	100.74	102.81
city	Fairfield	driving		California	United States	100.0	102.26	105.22	103.83	139.32	139.78	99.23	116.09	99.33	102.55	103.62	136.96	127.23	101.29	100.08	96.76	101.1	102.72	136.74	129.12	93.52	100.02	98.97	99.87	105.78	136.57	135.14	111.04	114.07	108.79	105.41	117.79	164.68	157.69	125.83	128.52	117.12	113.01	118.35	145.78	154.77	126.05	110.58	107.42
city	Fairfield	walking		California	United States	100.0	93.9	101.72	93.73	114.0	130.45	92.37	100.93	88.49	94.3	91.84	114.1	123.65	95.49	90.15	92.37	97.05	106.04	119.8	130.91	95.92	95.62	92.57	88.56	97.61	121.59	136.65	98.91	101.99	99.77	100.03	109.32	140.1	136.88	116.22	122.09	99.57	106.57	106.4	131.77	146.5	115.52	107.4	100.76
city	Florence	driving	Firenze	Tuscany Region	Italy	100.0	101.46	116.53	111.49	113.41	125.48	107.5	100.84	102.19	106.5	110.09	115.07	130.4	112.86	104.09	107.54	112.34	112.52	124.17	134.25	124.18	120.07	116.01	119.22	116.58	122.81	127.53	109.9	113.66	114.56	123.04	123.01	144.63	155.66	131.25	122.72	121.35	124.43	130.89	137.98	162.54	122.35	111.08	97.42
city	Florence	walking	Firenze	Tuscany Region	Italy	100.0	92.51	110.66	115.56	117.84	128.12	97.16	88.78	98.3	105.3	109.61	119.85	137.41	112.41	99.02	114.31	133.83	127.31	145.5	163.11	152.48	152.05	146.1	148.19	139.52	128.06	148.8	107.09	128.51	135.25	145.66	145.76	169.59	195.78	148.47	142.41	149.16	146.19	155.59	162.4	197.9	136.59	127.22	112.2
city	Fort Wayne	driving	Ft. Wayne	Indiana	United States	100.0	104.79	106.52	108.71	126.47	120.48	85.88	98.53	98.52	102.05	103.69	122.4	118.89	79.56	93.94	100.18	100.99	105.28	123.86	123.73	82.23	95.6	102.32	101.76	96.15	119.32	124.52	81.09	99.35	107.43	104.81	106.05	139.38	143.18	98.64	103.55	104.06	107.67	110.01	133.28	138.32	90.26	101.14	105.89
city	Fort Wayne	walking	Ft. Wayne	Indiana	United States	100.0	121.84	109.79	119.53	151.74	153.76	88.28	96.48	102.7	100.63	105.83	144.26	135.87	85.2	103.62	104.39	98.07	99.57	137.13	136.21	94.21	107.23	109.35	110.27	100.82	127.87	150.24	79.75	108.0	106.41	113.55	114.9	151.98	170.68	114.08	99.23	106.36	120.01	120.4	139.34	161.48	100.63	107.09	116.97
city	Fortaleza	driving		Ceará	Brazil	100.0	95.19	96.23	102.59	111.83	103.53	71.18	95.77	95.22	95.71	105.07	111.16	108.5	69.96	93.1	91.05	96.02	95.54	102.85	102.4	70.99	86.63	93.82	92.8	98.43	116.5	109.58	72.3	91.56	94.91	101.02	101.3	113.43	116.53	78.61	99.6	97.55	98.22	97.1	109.43	78.75	53.63	56.06	49.08
city	Fortaleza	walking		Ceará	Brazil	100.0	101.71	101.09	108.22	111.55	99.07	61.55	105.66	102.71	100.08	109.61	116.43	112.56	66.67	94.88	95.04	97.44	96.51	88.6	107.75	68.45	90.23	99.61	100.7	103.18	117.75	118.84	63.41	97.98	101.09	94.57	99.69	117.13	116.82	66.51	97.13	109.15	92.09	94.34	99.38	68.6	49.38	46.74	43.1
city	Frankfurt	driving		Hesse	Germany	100.0	101.83	105.38	106.95	106.42	103.71	93.43	100.06	106.47	105.02	104.42	109.65	104.86	97.92	105.13	103.2	105.7	104.45	112.47	109.33	99.17	103.38	108.56	108.21	102.19	111.0	109.6	102.61	110.07	108.85	108.84	107.79	115.83	110.0	97.01	101.86	102.6	106.46	107.78	111.25	100.06	85.89	99.16	97.23
city	Frankfurt	walking		Hesse	Germany	100.0	105.87	111.85	112.71	122.96	139.95	85.42	104.31	109.05	104.32	109.74	119.2	136.75	85.22	100.36	104.1	112.86	115.16	128.17	137.86	86.9	107.45	111.79	118.63	118.11	135.59	154.16	85.83	95.8	109.38	112.47	113.22	141.56	158.79	94.77	105.82	107.2	110.83	113.51	116.29	134.09	90.86	130.64	103.88
city	Fresno	driving		California	United States	100.0	98.62	105.42	102.86	117.61	106.87	79.1	93.89	103.47	102.96	105.43	120.47	113.42	80.16	98.81	99.02	100.19	103.71	125.09	119.46	79.3	98.61	102.14	104.54	110.32	127.02	121.09	88.44	106.51	108.08	109.79	118.49	141.42	115.34	89.63	97.45	103.55	108.54	115.69	135.37	128.73	95.38	107.83	108.87
city	Fresno	transit		California	United States	100.0	94.71	101.11	94.19	98.74	66.89	62.6	72.73	108.18	96.78	103.0	98.52	79.39	62.75	103.77	96.3	95.56	100.96	99.78	77.91	57.71	112.73	104.88	104.25	106.59	106.92	77.28	73.33	99.89	110.14	104.99	107.44	110.47	76.69	64.37	82.24	107.77	114.43	110.65	115.65	87.53	72.36	116.32	103.66
city	Fresno	walking		California	United States	100.0	97.63	97.53	98.64	118.06	98.91	71.89	87.91	116.62	102.57	100.7	112.29	110.09	70.49	94.89	94.92	96.35	95.22	114.42	119.97	73.93	97.23	97.91	96.04	108.19	112.42	117.25	82.68	105.87	106.26	102.14	108.96	132.14	107.62	81.5	89.28	97.22	104.98	116.76	127.77	127.47	86.69	98.38	98.98
city	Fuji	driving	富士市	Shizuoka Prefecture	Japan	100.0	98.42	98.72	102.93	127.49	142.39	111.09	105.13	101.45	98.67	104.21	144.05	131.96	100.56	90.2	96.45	100.4	102.28	143.42	147.97	107.67	105.48	106.64	107.71	103.5	152.97	175.52	135.42	146.9	118.08	115.2	116.69	156.83	143.73	122.86	127.17	125.02	122.6	123.74	175.05	236.93	213.69	136.6	115.83
city	Fuji	transit	富士市	Shizuoka Prefecture	Japan	100.0	95.64	97.26	101.21	128.63	139.0	107.35	105.37	99.46	97.6	104.22	140.44	130.85	100.37	90.84	95.31	100.07	103.65	137.36	144.31	108.12	108.26	106.34	104.02	103.06	143.72	187.24	132.51	144.46	117.72	112.65	113.22	144.81	135.61	118.3	119.07	116.83	116.8	120.61	156.61	195.94	175.39	122.66	108.89
city	Fuji	walking	富士市	Shizuoka Prefecture	Japan	100.0	98.07	103.98	103.31	120.08	141.4	107.48	112.14	103.91	91.07	107.17	144.99	132.97	97.95	81.12	98.36	105.58	115.62	152.14	153.32	113.32	129.57	124.79	113.93	114.29	156.41	189.19	132.87	146.42	123.34	114.0	129.76	151.46	139.32	118.59	131.02	128.48	123.99	132.92	154.12	187.38	159.88	128.24	123.39
city	Fukuoka	driving	福岡市	Fukuoka Prefecture	Japan	100.0	97.96	99.53	103.81	124.93	136.19	108.1	100.95	95.22	96.62	101.94	130.06	140.8	103.02	98.05	100.14	98.15	99.79	125.34	139.17	108.28	102.41	104.94	105.31	106.3	133.99	153.43	120.82	136.28	114.67	109.84	111.73	132.66	134.4	110.93	110.19	114.05	113.76	117.96	145.43	170.95	150.84	121.04	111.52
city	Fukuoka	transit	福岡市	Fukuoka Prefecture	Japan	100.0	97.38	101.73	107.52	129.22	132.03	106.76	102.17	95.23	97.43	102.41	131.77	137.28	100.93	96.08	98.57	97.98	103.59	126.49	132.44	108.08	101.68	106.28	106.24	107.23	135.62	154.18	116.95	130.54	114.89	111.84	111.11	132.48	131.34	112.38	111.64	113.34	113.2	116.72	143.2	158.67	137.77	116.75	110.85
city	Fukuoka	walking	福岡市	Fukuoka Prefecture	Japan	100.0	91.31	101.77	108.62	134.9	149.09	106.21	100.04	90.51	91.09	104.12	145.05	154.46	95.04	90.59	98.85	97.74	101.39	135.38	141.34	107.3	106.26	111.73	110.2	111.15	146.01	159.64	118.5	142.61	116.64	120.21	118.81	150.2	146.36	113.31	116.96	127.85	125.39	127.57	163.98	190.79	159.3	124.96	121.52
city	Gdansk	driving		Pomerania Province	Poland	100.0	98.48	98.36	105.74	108.52	96.22	86.94	98.8	98.62	96.35	103.93	105.27	92.4	88.07	106.57	111.51	109.49	114.49	134.21	110.98	94.6	108.61	107.01	110.64	112.27	129.15	118.61	97.7	119.41	118.54	119.35	119.44	152.78	118.91	104.96	121.62	119.86	128.87	123.98	130.06	111.94	95.67	112.06	109.55
city	Gdansk	walking		Pomerania Province	Poland	100.0	91.59	105.2	108.77	132.47	137.08	105.35	101.62	92.27	96.58	108.47	136.04	136.44	81.84	99.91	99.94	98.78	108.59	163.59	174.69	98.1	108.35	104.86	111.95	112.75	162.61	178.26	116.2	106.91	114.06	119.08	141.85	205.29	192.45	136.07	135.0	137.91	156.56	150.32	174.14	164.93	107.43	111.37	117.15
city	Geneva	driving	Genf|Genève	Canton of Geneva	Switzerland	100.0	102.27	107.06	112.01	121.96	105.55	83.35	98.9	102.17	106.3	104.22	118.44	105.61	83.35	99.34	102.83	109.48	130.79	127.21	108.88	86.38	99.48	103.71	109.43	107.4	118.3	113.71	85.96	98.4	96.92	97.93	104.66	118.93	120.41	89.9	109.0	106.22	109.04	109.09	126.11	137.49	95.84	108.19	105.2
city	Geneva	transit	Genf|Genève	Canton of Geneva	Switzerland	100.0	102.7	105.15	104.56	103.26	100.39	82.48	98.98	106.68	106.42	105.71	104.9	96.15	84.2	98.53	103.13	110.77	116.59	105.87	101.4	90.03	101.38	110.04	109.65	107.23	107.16	93.25	85.36	103.74	97.05	103.02	107.18	108.97	94.54	91.36	115.52	115.14	119.49	115.41	118.77	109.09	93.77	114.85	117.16
city	Geneva	walking	Genf|Genève	Canton of Geneva	Switzerland	100.0	111.14	113.73	120.96	116.83	114.55	65.83	94.92	108.17	113.27	110.31	120.59	110.14	64.3	101.76	109.95	115.69	122.2	127.5	121.0	69.48	106.88	108.85	117.23	114.1	125.59	111.07	72.78	98.24	102.73	109.88	103.45	122.51	113.46	74.94	106.96	119.76	115.5	127.97	136.07	126.58	81.24	122.91	120.91
city	Glasgow	driving		Scotland	United Kingdom	100.0	109.77	106.53	108.94	121.57	122.0	88.8	106.02	111.31	116.38	112.42	124.16	124.15	93.32	104.68	108.2	115.35	115.82	129.07	131.03	96.1	103.93	109.05	117.37	112.77	124.96	119.53	91.19	102.47	105.39	116.09	113.02	127.53	123.83	91.57	110.5	113.62	121.62	123.22	137.41	122.41	94.76	104.95	107.84
city	Glasgow	transit		Scotland	United Kingdom	100.0	109.23	105.33	108.8	102.98	106.84	92.92	114.04	115.35	112.51	109.02	112.69	111.3	104.23	110.0	109.23	113.61	109.87	111.3	111.27	100.08	109.29	111.32	116.08	110.72	110.68	103.9	96.95	104.12	108.71	113.51	111.92	110.87	105.35	98.76	115.36	118.27	120.04	117.06	123.79	108.97	102.03	112.94	110.35
city	Glasgow	walking		Scotland	United Kingdom	100.0	103.15	108.87	116.48	142.2	179.64	93.8	113.04	120.42	125.01	121.78	148.86	176.97	100.05	107.46	115.37	116.41	120.09	152.64	198.65	102.54	108.36	120.35	139.02	126.05	149.52	157.74	92.72	97.39	103.2	119.64	125.11	170.27	161.69	95.25	108.88	118.87	130.8	136.22	145.86	159.68	103.11	104.85	111.8
city	Goiânia	driving		Goiás	Brazil	100.0	106.22	106.95	106.4	119.55	128.47	80.98	101.93	105.4	108.01	107.83	121.64	120.29	79.18	97.6	102.44	100.8	104.41	121.43	127.99	79.56	105.12	103.65	105.76	107.52	133.59	135.02	82.17	102.59	110.75	110.26	110.54	130.09	156.92	81.74	103.17	109.78	107.63	115.31	128.92	113.5	71.22	72.93	72.51
city	Goiânia	walking		Goiás	Brazil	100.0	104.0	104.69	99.32	106.15	101.76	64.65	105.76	102.83	106.25	105.57	114.06	91.8	59.86	101.17	110.84	101.07	102.25	112.99	112.4	60.64	105.08	109.77	123.24	106.93	142.58	131.54	74.41	114.65	125.78	112.89	115.82	127.64	174.61	67.87	101.07	125.2	114.26	118.16	109.38	100.98	87.7	68.65	74.71
city	Gothenburg	driving	Göteborg	Västra Götaland County	Sweden	100.0	102.75	106.95	103.07	105.83	116.41	106.97	103.75	102.96	106.7	105.95	115.52	126.06	108.19	105.48	106.65	110.22	105.59	113.72	124.31	111.87	105.41	105.45	107.71	105.95	112.53	115.45	97.84	101.68	100.72	101.58	99.88	109.7	111.77	100.78	106.19	106.09	117.18	113.44	119.63	123.04	109.91	110.11	114.48
city	Gothenburg	transit	Göteborg	Västra Götaland County	Sweden	100.0	98.96	100.59	108.13	105.42	119.04	109.17	111.88	111.43	113.72	109.87	125.33	136.31	108.37	109.38	107.78	113.2	101.98	120.26	134.78	110.81	107.12	111.88	110.91	109.45	113.83	116.54	99.34	101.6	101.74	104.0	107.75	105.73	116.75	109.69	108.37	111.74	113.76	113.13	129.81	125.16	111.74	106.39	108.03
city	Gothenburg	walking	Göteborg	Västra Götaland County	Sweden	100.0	108.44	116.64	116.57	133.56	144.9	114.0	120.8	120.98	126.38	117.16	152.89	184.41	108.91	112.08	112.47	123.83	120.17	151.52	162.07	113.8	116.49	115.11	122.01	123.63	130.23	147.1	74.7	98.88	105.65	109.24	115.33	141.84	146.08	81.97	108.84	115.23	135.78	125.47	159.3	148.97	99.26	111.44	111.14
city	Grand Rapids	driving		Michigan	United States	100.0	104.65	105.34	106.65	134.66	104.47	77.76	100.94	112.36	105.96	106.92	126.07	124.01	78.18	96.38	101.79	103.35	110.29	129.07	131.14	84.43	97.9	102.53	102.99	107.35	123.17	122.96	82.74	101.61	109.52	115.02	115.8	141.94	135.1	90.57	103.1	106.33	111.86	114.98	141.05	139.52	88.56	103.53	108.82
city	Grand Rapids	transit		Michigan	United States	100.0	88.36	88.25	94.26	93.22	80.93	49.34	84.48	92.08	80.66	87.38	88.03	79.02	59.51	84.59	79.78	82.79	79.13	90.44	82.79	66.12	82.57	90.27	77.21	78.96	86.34	79.23	60.05	92.68	90.38	87.43	89.4	88.47	87.7	62.35	89.73	92.24	82.19	87.92	99.73	83.01	65.52	92.68	83.72
city	Grand Rapids	walking		Michigan	United States	100.0	104.67	101.61	113.66	162.0	148.89	93.85	96.6	100.9	104.05	101.25	137.92	187.4	85.27	92.7	94.72	104.17	115.58	154.34	212.32	101.31	97.82	96.82	104.26	101.23	131.36	193.8	97.18	99.75	113.96	152.96	104.43	170.85	234.16	100.0	96.62	101.69	106.4	110.4	161.23	219.24	98.11	96.9	101.0
city	Graz	driving		Styria	Austria	100.0	97.63	99.47	96.1	107.36	87.14	82.06	97.11	101.94	99.83	105.62	107.68	94.11	83.58	95.53	94.38	95.3	101.25	111.87	95.86	86.06	102.9	102.41	102.88	101.47	107.58	97.43	87.29	104.43	110.27	103.11	103.28	112.32	92.89	80.59	95.82	97.28	93.74	94.08	103.04	82.95	81.96	96.63	89.65
city	Graz	walking		Styria	Austria	100.0	93.42	99.76	96.42	100.27	78.85	62.02	89.9	102.82	100.33	107.18	103.34	95.7	71.09	90.26	93.99	95.16	100.99	114.51	91.35	77.82	98.59	102.67	98.44	94.44	116.5	92.79	71.66	101.17	111.18	107.69	97.75	114.36	93.48	67.25	88.94	94.59	82.12	85.82	91.95	75.9	68.42	86.87	111.96
city	Greensboro	driving		North Carolina	United States	100.0	103.78	106.89	110.17	139.36	122.37	91.54	106.51	105.74	103.8	108.29	127.98	134.05	89.76	97.79	104.16	105.51	111.06	129.0	130.62	91.11	103.28	107.62	107.46	98.9	136.66	131.37	96.44	108.06	109.14	112.88	122.53	161.52	143.42	101.39	112.95	111.53	112.3	97.3	131.88	149.81	101.55	108.14	115.5
city	Greensboro	transit		North Carolina	United States	100.0	88.11	91.15	88.02	107.65	82.3	67.56	83.41	83.78	86.27	78.43	84.33	92.07	63.13	73.36	78.89	73.18	76.41	85.25	82.76	69.22	78.99	80.09	84.24	69.95	82.21	87.93	76.22	82.95	84.79	92.35	88.11	92.26	84.98	72.72	81.2	82.95	84.52	70.41	92.63	95.85	74.75	80.0	81.29
city	Greensboro	walking		North Carolina	United States	100.0	104.37	96.51	97.84	125.58	114.35	80.54	83.01	89.29	88.51	86.29	110.31	138.43	74.54	78.5	90.34	82.23	90.23	104.24	120.77	72.7	85.98	88.36	87.88	78.81	113.97	123.27	76.0	85.17	82.15	90.85	97.81	144.47	136.71	79.58	90.8	92.36	86.25	78.21	119.23	152.37	83.38	84.29	94.17
city	Greenville	driving		South Carolina	United States	100.0	103.01	105.67	112.91	128.53	115.23	85.25	107.11	105.05	110.47	111.52	117.82	126.88	80.84	99.38	106.97	105.6	111.9	120.88	127.72	81.78	103.55	106.01	106.61	100.47	127.37	101.12	83.9	109.1	110.18	113.46	122.8	153.77	139.69	92.54	113.13	110.75	112.31	103.42	142.6	143.49	94.1	103.84	114.57
city	Greenville	walking		South Carolina	United States	100.0	111.79	111.73	111.33	145.7	173.6	121.65	120.18	107.3	109.89	105.75	133.27	197.57	98.21	97.84	104.2	107.08	111.73	130.14	201.92	95.4	104.6	105.8	106.12	87.41	150.45	153.69	101.02	103.18	119.88	115.71	128.62	224.4	255.08	127.74	127.04	110.56	115.66	102.03	182.71	266.54	111.97	98.21	122.1
city	Grenoble	driving		Rhône-Alpes Region	France	100.0	105.45	110.14	118.24	124.28	107.91	86.85	103.83	105.52	110.99	116.91	130.57	120.62	86.25	101.27	117.39	105.86	106.9	129.85	135.51	90.25	105.18	102.17	107.81	111.26	128.03	141.9	92.97	104.93	108.01	111.7	119.63	146.62	195.82	99.51	110.07	110.15	109.93	118.06	155.22	204.82	98.54	101.34	97.91
city	Grenoble	walking		Rhône-Alpes Region	France	100.0	117.16	118.93	142.33	112.45	106.74	66.1	102.09	108.71	115.68	137.72	146.39	126.96	66.42	100.79	163.6	113.61	121.43	134.37	150.4	70.44	106.48	102.11	114.93	128.8	134.71	126.16	76.97	105.97	118.34	118.81	129.49	162.06	158.52	76.42	97.99	126.53	122.14	144.22	136.48	124.98	67.11	88.22	88.65
city	Guadalajara	driving		Jalisco	Mexico	100.0	101.59	105.85	109.87	130.8	118.81	74.39	103.35	105.0	102.21	103.84	123.76	120.1	73.77	95.56	96.56	97.91	104.09	125.77	112.27	72.92	66.52	108.73	104.71	111.84	130.26	117.35	74.85	116.44	117.98	120.36	129.08	168.63	145.43	89.58	107.12	112.87	114.68	121.0	139.85	122.91	77.2	104.76	102.43
city	Guadalajara	walking		Jalisco	Mexico	100.0	106.53	108.05	113.21	125.74	127.41	84.53	108.4	107.0	104.42	103.95	124.68	127.58	80.79	103.05	93.1	97.3	101.2	128.08	117.79	77.13	58.9	102.8	95.94	109.12	126.13	122.45	76.35	100.03	105.7	106.19	117.96	166.18	160.36	104.98	105.26	106.12	109.26	116.65	133.23	126.61	77.45	94.16	96.83
city	Halifax	driving		Nova Scotia	Canada	100.0	103.18	110.38	101.15	120.01	123.36	61.43	98.74	104.46	108.96	114.64	125.33	126.22	82.63	98.93	104.4	102.8	107.29	128.54	114.83	78.25	91.89	99.0	105.23	94.75	95.35	120.58	85.69	102.34	103.6	95.33	93.72	136.14	125.98	96.2	75.42	107.85	109.33	114.56	127.27	123.97	91.1	101.4	100.52
city	Halifax	transit		Nova Scotia	Canada	100.0	106.6	98.2	104.29	122.47	113.81	67.62	100.47	103.39	94.43	103.95	120.5	103.73	74.96	93.95	90.22	95.67	110.59	108.96	85.25	74.79	94.98	95.71	96.53	108.4	99.44	96.78	77.92	95.71	106.17	94.55	98.46	107.12	91.64	77.19	66.68	95.63	93.14	89.75	96.14	86.11	74.61	94.21	92.62
city	Halifax	walking		Nova Scotia	Canada	100.0	105.08	108.73	98.6	118.22	137.12	67.04	99.93	101.64	109.25	117.13	148.28	157.22	78.85	111.43	123.98	114.19	117.78	150.63	144.73	78.27	91.91	104.09	108.39	99.32	109.18	142.41	92.19	88.71	100.55	99.56	92.08	150.43	161.96	109.52	85.33	111.7	116.62	120.81	142.37	145.65	95.94	101.6	110.37
city	Hamamatsu	driving	浜松市	Shizuoka Prefecture	Japan	100.0	98.16	100.92	105.65	136.69	145.94	109.54	98.66	98.58	98.96	100.4	139.62	138.11	102.0	95.55	100.55	100.16	103.48	150.91	156.82	109.37	103.47	110.09	113.34	108.59	148.33	168.35	122.89	128.89	109.39	106.68	108.75	147.19	144.85	115.03	114.52	110.07	113.15	118.54	159.73	187.57	152.88	113.99	111.74
city	Hamamatsu	transit	浜松市	Shizuoka Prefecture	Japan	100.0	96.29	97.5	104.13	137.38	142.12	103.08	97.59	96.13	97.06	101.5	138.33	136.75	101.18	93.61	98.32	98.47	103.56	147.16	155.51	112.0	108.39	117.22	119.5	113.54	142.56	176.49	120.67	128.07	109.49	107.89	109.8	141.43	140.57	113.62	111.74	109.67	111.08	116.81	153.58	172.61	141.6	115.48	108.98
city	Hamamatsu	walking	浜松市	Shizuoka Prefecture	Japan	100.0	98.75	99.45	101.21	140.2	161.37	105.76	100.29	103.78	97.26	106.15	154.83	162.87	92.4	94.79	109.3	106.34	109.48	171.82	182.53	115.35	126.36	158.88	166.32	135.4	149.5	192.72	121.95	134.91	120.4	116.57	119.54	157.53	152.77	118.43	120.03	119.35	120.89	129.41	186.82	210.85	160.99	141.14	126.26
city	Hamburg	driving			Germany	100.0	101.73	102.87	106.65	112.44	105.27	99.15	100.28	104.6	105.72	104.64	110.4	103.01	94.53	104.2	106.66	105.68	108.51	117.2	109.19	98.79	106.75	111.38	108.54	108.81	123.95	116.47	97.88	110.39	110.77	109.29	115.73	126.69	120.24	105.16	107.04	114.22	116.87	113.89	133.02	116.1	101.73	110.58	109.93
city	Hamburg	transit			Germany	100.0	98.86	99.74	102.18	115.69	123.12	103.5	103.82	101.58	105.36	105.38	119.21	123.21	95.96	102.75	99.94	104.18	106.75	121.72	127.12	112.62	110.42	113.6	106.88	114.57	140.28	143.71	105.39	111.87	111.76	121.56	119.71	141.47	145.19	134.81	234.4	207.17	179.93	190.07	227.14	239.76	192.35	178.97	169.49
city	Hamburg	walking			Germany	100.0	101.55	110.08	116.16	139.82	154.48	103.66	102.7	105.08	109.64	114.81	132.63	152.2	88.5	102.87	99.94	96.06	116.09	143.87	164.82	104.42	114.95	118.46	121.83	125.23	153.49	185.16	86.0	107.05	110.74	115.61	124.07	173.94	191.25	104.0	120.57	137.39	112.72	123.62	164.38	175.17	110.98	107.45	110.79
city	Hannover	driving		Lower Saxony	Germany	100.0	99.69	100.17	105.25	117.71	97.5	86.16	98.29	98.64	100.39	99.87	102.37	92.12	84.99	98.16	104.39	103.59	104.6	119.66	107.63	93.94	111.46	114.52	104.46	103.7	111.8	105.81	92.16	104.57	105.88	110.89	113.19	116.31	121.7	93.9	102.91	105.54	114.89	106.13	109.15	102.19	87.12	106.17	108.93
city	Hannover	transit		Lower Saxony	Germany	100.0	99.02	92.1	93.28	96.93	90.8	86.88	96.61	99.8	94.13	93.15	99.8	91.64	84.46	92.69	100.46	92.49	101.63	98.11	105.87	95.1	109.92	110.57	104.63	94.97	101.5	114.43	91.64	98.11	107.18	97.13	106.98	100.72	106.46	101.63	193.47	166.97	151.44	141.19	140.4	138.38	136.03	157.38	153.07
city	Hannover	walking		Lower Saxony	Germany	100.0	102.68	100.58	108.87	121.43	122.38	75.58	99.14	101.52	97.26	101.01	106.73	110.17	75.26	96.64	97.47	97.57	109.35	115.56	129.99	78.83	106.81	110.74	107.4	103.77	115.76	149.49	72.79	85.0	101.69	102.88	112.13	126.17	158.85	76.32	101.79	108.39	100.77	104.75	108.65	120.85	61.83	96.44	104.4
city	Hanoi	driving	Thành Phố Hà Nội|Tp. Hà Nội|Hà Nội		Vietnam	100.0	105.73	111.19	104.55	115.32	112.3	108.95	111.21	101.79	70.15	39.64	23.42	35.01	56.1	70.55	87.99	96.02	86.0	79.16	84.58	84.02	75.6	71.29	75.19	78.04	78.05	77.77	84.6	87.92	91.4	91.35	96.18	108.39	93.06	89.4	87.59	87.4	88.74	88.85	95.5	94.68	93.66	91.79	90.1
city	Hanoi	walking	Thành Phố Hà Nội|Tp. Hà Nội|Hà Nội		Vietnam	100.0	107.54	109.39	105.1	113.23	116.08	108.81	111.34	102.19	77.46	51.61	37.43	44.16	64.41	73.68	85.72	90.51	87.46	84.01	91.71	88.24	77.93	76.78	81.98	85.15	81.16	80.82	90.28	96.55	95.62	98.24	98.76	112.4	96.68	96.5	94.73	91.66	94.63	97.83	100.82	101.93	97.56	95.43	91.64
city	Harrisburg	driving		Pennsylvania	United States	100.0	104.03	107.44	108.73	125.87	63.68	80.6	99.23	101.73	105.19	106.16	119.97	111.47	80.46	96.67	101.16	103.85	104.64	124.29	125.02	84.13	106.36	107.89	110.47	112.25	124.19	127.32	92.86	99.97	110.85	109.13	114.08	142.05	130.38	98.83	109.15	107.89	107.36	110.21	133.16	128.98	94.65	104.68	105.89
city	Harrisburg	walking		Pennsylvania	United States	100.0	97.22	109.4	107.4	130.34	72.2	82.01	95.87	111.77	103.88	100.08	134.22	129.11	80.91	93.5	104.09	98.86	102.98	129.31	133.97	86.63	105.48	99.8	99.75	106.91	122.81	138.72	93.17	101.55	109.81	105.68	110.67	139.33	142.23	95.91	114.15	107.07	103.92	106.09	144.97	149.1	93.95	107.24	99.84
city	Hartford	driving		Connecticut	United States	100.0	106.84	111.72	113.47	134.62	98.52	87.75	109.32	106.63	109.67	112.45	133.39	116.77	86.06	98.07	102.36	106.48	109.28	130.0	116.89	82.31	99.86	107.29	105.91	103.21	124.16	121.68	88.34	103.65	107.86	107.49	115.81	152.24	122.97	94.97	111.66	110.94	116.43	118.21	141.97	134.65	96.3	105.71	109.06
city	Hartford	transit		Connecticut	United States	100.0	103.55	109.35	109.55	108.21	75.27	72.86	101.3	120.43	128.35	116.55	121.83	87.88	83.71	125.51	114.14	115.15	115.09	118.9	91.89	78.72	118.31	116.88	119.78	109.55	112.38	91.79	72.89	107.53	114.4	109.32	125.12	126.62	96.77	82.34	109.06	125.48	121.93	126.43	133.66	100.88	89.18	130.27	119.19
city	Hartford	walking		Connecticut	United States	100.0	112.19	113.06	111.84	134.9	113.92	97.81	108.67	106.94	108.88	114.21	133.0	129.11	89.8	108.23	99.16	107.42	108.3	130.99	130.34	85.84	104.97	105.85	109.07	96.4	125.13	135.69	85.1	102.66	106.92	113.22	114.9	159.12	132.29	103.94	113.64	112.12	127.49	116.1	137.68	150.69	99.98	114.72	111.95
city	Helsinki	driving		Uusimaa	Finland	100.0	101.47	105.2	102.19	106.09	109.46	101.35	100.81	103.51	100.56	100.2	109.72	110.95	98.99	94.99	99.19	97.74	98.54	107.63	107.1	99.7	97.27	100.4	98.94	98.9	107.99	112.19	99.1	100.21	101.72	102.85	107.6	114.75	102.28	91.56	91.93	93.71	96.01	95.17	98.8	96.45	99.0	102.74	104.33
city	Helsinki	transit		Uusimaa	Finland	100.0	104.11	101.73	103.19	108.14	108.2	99.53	108.47	103.74	104.92	107.43	108.45	107.53	94.51	100.85	106.72	104.07	103.05	110.09	107.14	94.83	99.17	100.35	104.46	106.78	109.99	119.52	99.41	107.35	107.57	101.63	107.73	117.62	111.88	104.95	101.18	100.18	109.44	99.78	107.0	110.5	101.16	112.31	113.35
city	Helsinki	walking		Uusimaa	Finland	100.0	97.1	100.54	109.99	115.13	117.16	92.89	102.67	102.47	101.82	108.99	118.01	129.45	91.74	91.21	96.1	98.03	98.22	118.37	116.21	88.5	95.48	98.46	104.03	99.75	114.09	128.12	82.77	93.11	103.86	101.33	112.99	127.85	112.66	74.11	89.82	96.17	104.18	98.61	103.29	97.05	93.6	108.89	114.25
city	Hermosillo	driving		Sonora	Mexico	100.0	98.0	100.06	103.49	136.48	148.25	92.82	102.52	96.54	102.78	104.7	129.37	145.21	91.56	100.39	99.13	104.63	110.7	140.38	142.5	92.06	80.58	97.87	96.53	105.68	131.19	152.96	96.17	104.23	109.42	112.82	134.21	169.43	163.36	104.55	102.93	103.47	103.7	112.03	140.84	161.91	97.49	101.7	101.02
city	Hiroshima	driving	広島市	Hiroshima Prefecture	Japan	100.0	100.26	101.62	105.71	129.42	137.86	108.56	100.89	101.19	101.01	103.53	134.99	141.58	106.08	99.06	99.66	100.1	100.49	127.71	136.19	108.09	103.41	102.33	103.17	108.59	141.54	166.34	129.24	136.42	111.56	112.97	114.58	139.28	144.66	126.04	112.86	116.46	112.11	117.12	147.89	191.14	156.07	121.7	111.22
city	Hiroshima	transit	広島市	Hiroshima Prefecture	Japan	100.0	101.41	98.92	109.61	138.25	137.4	105.69	101.39	100.32	101.12	108.25	142.35	145.65	107.04	95.9	99.31	99.75	102.02	132.75	136.98	109.45	116.26	107.02	105.72	111.57	141.85	171.12	127.81	133.55	117.22	118.67	120.93	141.02	141.82	122.57	116.95	116.81	114.62	120.54	151.36	174.32	147.27	121.33	113.35
city	Hiroshima	walking	広島市	Hiroshima Prefecture	Japan	100.0	104.89	105.25	118.84	169.44	182.78	108.13	108.59	105.49	106.02	125.32	172.55	190.28	99.85	98.0	109.01	108.13	109.77	160.75	168.39	122.07	138.08	126.55	125.52	129.08	173.7	199.66	146.83	164.64	122.96	139.1	139.34	177.5	181.85	137.14	133.78	142.59	140.19	140.53	203.38	248.71	198.91	145.76	142.48
city	Ho Chi Minh City	driving	Thành Phố Hồ Chí Minh|Tp. Hồ Chí Minh|Hồ Chí Minh		Vietnam	100.0	102.8	105.79	108.24	114.7	112.54	102.18	96.72	87.56	69.43	47.13	40.41	47.39	52.25	58.29	63.63	72.2	75.86	78.93	86.59	84.27	79.04	79.39	79.24	79.92	86.87	90.81	89.06	87.99	89.37	90.41	96.77	106.32	102.7	95.63	88.93	89.23	88.5	90.45	95.56	100.17	93.39	88.38	86.63
city	Ho Chi Minh City	walking	Thành Phố Hồ Chí Minh|Tp. Hồ Chí Minh|Hồ Chí Minh		Vietnam	100.0	104.09	109.12	111.71	117.3	116.25	108.83	102.91	94.77	83.65	63.65	57.6	63.66	67.61	71.38	74.09	78.33	79.98	81.74	85.92	82.9	83.13	87.59	89.39	88.46	95.64	97.46	97.91	98.43	96.89	97.08	99.93	115.58	111.54	104.17	93.85	96.62	96.14	97.51	99.4	109.44	99.12	93.52	93.02
city	Honolulu	driving		Hawaii	United States	100.0	101.54	109.14	107.09	120.63	114.9	93.59	94.33	102.37	101.57	106.28	112.36	107.16	83.86	95.7	99.22	97.2	107.3	112.81	106.89	77.61	93.62	96.7	99.54	100.77	108.7	108.97	87.26	109.44	99.32	103.48	108.76	132.73	113.92	98.14	98.38	104.01	107.22	105.49	122.01	116.24	92.59	102.99	104.67
city	Honolulu	transit		Hawaii	United States	100.0	98.95	99.61	99.69	106.93	95.55	80.38	83.88	93.52	98.12	91.56	101.35	94.49	79.95	97.07	89.55	91.63	89.36	93.78	88.07	77.48	92.66	88.98	96.32	86.48	100.63	97.43	83.42	93.83	88.16	90.51	92.56	100.79	96.03	88.72	89.37	89.06	85.57	87.35	97.29	89.73	78.86	88.09	88.56
city	Honolulu	walking		Hawaii	United States	100.0	95.0	92.89	96.32	111.24	114.11	101.22	96.98	92.58	92.55	94.37	104.5	104.78	87.57	86.04	84.27	83.37	89.72	100.75	99.67	86.74	89.68	88.66	87.87	91.2	101.71	107.96	92.82	92.15	89.98	93.68	98.14	118.56	122.09	110.62	107.02	97.97	96.15	99.24	111.03	114.0	99.44	97.8	95.04
city	Houston	driving		Texas	United States	100.0	102.34	106.95	107.64	124.28	119.01	89.65	97.88	103.35	99.22	106.19	127.25	122.18	80.59	97.15	97.96	100.42	103.73	122.36	125.73	81.6	95.91	101.99	98.77	106.41	123.66	128.93	84.15	98.92	103.58	107.87	118.92	146.2	127.38	92.05	103.92	106.27	106.57	109.73	131.8	132.26	86.85	103.61	113.03
city	Houston	transit		Texas	United States	100.0	99.97	102.76	102.02	105.19	89.65	76.89	91.53	104.69	91.49	101.22	102.55	91.59	72.75	98.29	90.91	93.73	94.44	99.63	93.26	71.7	98.72	101.49	94.69	93.78	101.54	96.22	73.58	96.5	97.5	98.3	101.49	110.3	95.15	79.18	97.89	99.57	99.32	93.7	111.87	107.67	72.44	95.29	100.6
city	Houston	walking		Texas	United States	100.0	103.48	108.19	108.28	126.26	141.43	112.45	104.62	101.34	90.93	103.05	124.8	138.2	94.49	92.72	89.51	93.53	97.2	124.63	144.99	87.6	93.35	100.93	94.33	102.85	123.94	149.31	86.31	94.96	96.97	96.24	113.3	152.29	150.56	99.76	104.45	99.94	99.27	99.11	130.26	154.44	91.42	95.48	106.93
city	Hsinchu metropolitan area	driving	新竹都會區		Taiwan	100.0	110.64	120.91	125.68	144.46	136.0	120.16	124.31	125.69	128.33	94.9	113.35	125.87	139.91	161.12	143.65	109.13	105.17	124.75	123.73	110.93	104.05	107.97	113.79	111.73	129.38	127.17	124.95	112.88	117.41	116.41	120.66	146.94	121.92	108.21	107.16	117.61	118.68	123.94	151.91	152.36	132.97	105.71	95.44
city	Hsinchu metropolitan area	walking	新竹都會區		Taiwan	100.0	115.04	138.0	137.07	143.62	149.64	131.91	134.79	139.7	125.27	89.71	90.52	93.11	99.85	132.07	117.86	111.96	110.57	125.02	118.63	113.93	119.86	132.34	136.86	134.85	144.15	138.8	142.63	134.69	135.16	127.8	135.43	155.21	122.3	101.45	114.52	139.23	143.78	133.73	154.65	160.89	140.35	112.33	105.31
city	Hyderabad	driving	हैदराबाद|హైదరాబాద్		India	100.0	88.26	89.98	101.06	114.7	133.58	130.51	117.08	111.95	114.02	112.2	127.61	151.68	140.24	125.52	125.3	139.44	133.28	145.09	154.63	141.43	124.33	126.1	129.7	128.36	153.77	165.63	152.77	126.97	133.88	149.33	145.53	170.91	166.67	155.96	131.57	129.23	130.04	128.99	137.48	150.78	140.02	136.69	145.35
city	Hyderabad	walking	हैदराबाद|హైదరాబాద్		India	100.0	89.96	87.35	98.46	114.9	127.38	115.08	123.93	116.57	112.41	110.87	120.13	154.16	128.44	125.89	123.4	138.3	127.91	136.4	149.35	144.66	128.74	128.27	132.72	134.62	143.05	155.23	149.88	131.65	136.52	131.24	146.2	152.73	155.46	152.26	139.49	140.68	136.52	122.98	137.71	155.64	149.64	130.64	143.17
city	Indian Wells	driving		California	United States	100.0	101.05	111.16	114.89	154.35	175.63	138.42	121.3	102.16	106.21	112.76	129.72	135.77	103.72	102.3	102.34	104.02	111.31	127.48	128.73	96.8	105.62	106.02	109.5	116.34	134.44	144.18	114.48	112.86	109.76	110.4	123.1	156.36	154.39	139.72	150.67	124.51	131.23	133.97	154.45	162.98	135.27	121.68	120.02
city	Indian Wells	transit		California	United States	100.0	97.87	101.37	107.85	120.14	107.68	89.85	94.54	101.45	104.69	101.28	113.91	96.25	88.74	122.95	122.1	119.2	108.19	110.24	92.83	77.56	111.77	103.58	114.08	106.31	106.4	117.66	93.52	119.28	114.42	115.44	114.25	121.93	106.57	98.55	119.11	120.31	110.84	115.53	131.14	117.49	99.66	111.77	106.31
city	Indian Wells	walking		California	United States	100.0	106.22	100.62	107.69	159.41	188.88	130.52	106.75	104.46	108.89	117.79	135.77	135.77	98.14	103.09	106.28	110.12	109.11	126.3	136.67	91.47	102.19	106.64	106.88	119.44	133.86	154.97	105.53	120.15	117.45	114.59	125.38	153.71	160.74	134.5	134.2	122.63	130.5	129.1	147.99	165.95	119.76	128.98	117.19
city	Indianapolis	driving		Indiana	United States	100.0	102.68	105.5	106.26	122.55	113.71	81.33	98.72	100.42	105.09	105.67	122.55	117.7	82.12	94.65	100.79	101.82	103.45	123.39	121.24	81.73	96.49	102.05	101.97	102.85	119.07	119.77	87.05	102.29	107.24	104.61	107.69	131.68	126.0	92.09	105.09	107.53	110.68	122.98	134.18	135.73	91.15	101.24	108.59
city	Indianapolis	transit		Indiana	United States	100.0	96.11	94.9	92.57	99.98	90.05	78.82	93.45	98.23	98.49	92.43	104.68	93.85	78.28	96.11	95.11	98.25	95.81	98.76	113.89	76.86	97.81	98.51	100.56	98.11	106.34	101.54	83.01	102.19	101.05	97.48	88.23	105.8	99.88	87.46	102.56	106.92	106.15	100.51	109.37	103.61	81.66	96.92	104.29
city	Indianapolis	walking		Indiana	United States	100.0	101.95	97.32	100.88	144.5	157.81	86.6	92.14	91.93	94.7	94.32	131.54	166.42	89.1	85.92	92.96	99.55	105.19	132.81	153.94	93.24	96.68	89.08	85.22	88.67	121.61	153.79	113.74	95.65	98.66	96.35	91.08	133.78	151.73	98.39	103.83	114.98	106.84	104.7	142.61	180.06	96.97	93.09	105.9
city	Istanbul	driving	İstanbul		Turkey	100.0	103.64	104.17	107.81	135.32	135.27	118.68	110.25	112.65	118.15	113.28	126.36	137.92	124.68	109.52	113.72	121.09	114.36	124.08	131.88	133.05	100.33	107.34	115.94	102.96	112.97	106.2	107.86	105.08	109.14	109.94	114.89	134.06	133.25	125.7	108.18	112.08	112.41	122.94	124.84	143.22	132.69	106.34	111.77
city	Istanbul	walking	İstanbul		Turkey	100.0	103.25	105.98	106.76	137.57	147.09	103.03	95.8	105.94	118.72	109.87	128.14	144.19	114.73	114.65	116.2	118.54	112.63	132.14	144.18	124.94	102.0	108.87	95.8	89.09	110.03	114.92	104.93	104.87	110.45	112.6	122.47	148.28	150.99	124.15	113.77	118.21	115.92	108.73	130.57	163.39	138.56	112.34	119.42
city	Izmir	driving	İzmir		Turkey	100.0	98.37	105.33	103.46	137.12	142.45	110.38	107.87	111.69	118.6	117.79	127.7	134.44	118.15	113.12	112.03	113.72	110.17	128.39	133.45	116.6	96.61	102.52	106.83	114.31	131.42	136.66	112.5	100.61	103.61	106.99	111.61	138.28	131.68	115.36	107.6	105.76	106.35	116.68	130.0	141.54	116.83	103.97	111.07
city	Izmir	walking	İzmir		Turkey	100.0	94.6	102.28	103.96	136.83	140.2	89.76	101.44	98.79	110.44	107.59	118.19	127.25	98.33	106.87	110.72	115.2	97.21	124.68	130.07	90.09	92.05	99.09	83.68	91.58	115.69	119.33	87.28	95.58	103.18	104.1	112.98	130.87	124.51	99.8	102.08	101.05	107.01	93.43	126.12	151.61	106.71	103.59	103.39
city	Jacksonville	driving		Florida	United States	100.0	102.63	102.68	108.71	123.1	114.43	78.55	94.7	100.27	98.2	102.66	120.73	111.73	74.82	94.19	100.01	101.51	107.96	121.48	110.31	76.54	97.03	103.2	104.3	103.55	121.18	115.44	84.19	102.24	106.85	109.89	119.44	136.12	121.91	86.87	102.97	108.73	109.03	113.01	126.25	119.35	85.64	105.5	112.02
city	Jacksonville	transit		Florida	United States	100.0	95.98	96.46	101.14	99.92	101.46	78.27	90.35	91.42	81.69	91.89	100.43	104.49	79.69	95.31	102.48	93.5	94.69	107.64	93.9	77.76	99.13	106.97	102.28	99.09	108.74	95.87	77.95	101.1	104.02	99.29	105.47	102.91	101.73	79.06	99.13	103.5	92.36	94.84	103.03	99.25	79.84	107.13	91.65
city	Jacksonville	walking		Florida	United States	100.0	101.64	106.25	106.61	119.55	130.79	79.24	92.88	89.48	87.66	94.64	115.45	123.96	78.12	89.4	94.37	89.53	99.07	116.94	124.39	77.87	91.86	96.32	105.94	97.9	121.62	133.86	100.39	99.1	104.31	105.21	118.41	134.68	140.76	89.02	97.93	99.64	103.28	100.72	117.44	133.47	87.77	97.35	87.95
city	Jakarta	driving			Indonesia	100.0	103.15	105.0	102.57	131.32	135.01	107.34	100.85	102.17	109.09	113.33	140.65	135.42	108.77	99.79	101.32	100.88	103.28	136.64	155.04	117.97	104.92	103.61	103.75	105.59	137.56	156.51	109.23	103.53	102.01	105.47	106.99	145.59	147.26	104.32	101.78	101.56	108.2	111.89	145.76	150.78	106.99	110.55	101.12
city	Jakarta	walking			Indonesia	100.0	108.27	105.73	105.38	135.09	158.36	114.23	99.69	105.11	113.65	108.03	141.36	146.0	119.65	100.94	109.59	109.2	111.93	126.67	161.05	119.61	113.45	104.83	104.05	107.45	132.75	167.91	112.98	108.38	102.22	117.12	110.53	145.89	159.57	104.29	102.69	100.58	103.74	113.22	144.91	166.59	106.35	109.36	92.79
city	Johannesburg	driving		Gauteng	South Africa	100.0	104.41	103.83	101.53	102.54	83.77	84.47	103.36	112.27	106.43	110.12	114.38	103.44	92.69	111.26	111.29	117.07	119.56	129.56	110.26	100.47	113.25	117.93	115.88	120.77	126.0	90.43	94.87	112.84	114.19	114.84	116.05	129.04	103.7	91.98	104.73	107.48	115.34	114.11	125.99	94.89	85.4	104.7	110.72
city	Johannesburg	walking		Gauteng	South Africa	100.0	102.19	99.71	96.5	95.29	84.02	74.12	92.71	100.52	95.2	99.58	111.01	107.55	88.76	104.9	111.21	106.54	109.9	126.14	122.42	99.84	113.82	110.13	110.13	112.16	108.56	92.97	88.66	103.27	100.59	109.67	106.05	123.53	109.22	82.22	96.73	101.54	101.76	99.71	117.09	100.69	80.88	96.14	99.02
city	Johor Bahru	driving	JB	Johor	Malaysia	100.0	98.69	103.76	108.83	133.24	144.08	114.76	102.73	109.27	123.7	139.23	140.44	123.35	127.0	134.28	108.41	99.32	100.82	122.96	125.96	108.8	99.25	97.53	98.28	102.04	131.41	133.37	104.77	99.27	93.92	99.62	108.41	136.91	133.09	104.53	94.2	94.01	100.34	101.97	132.37	139.98	108.28	101.63	101.31
city	Juárez	driving	Ciudad Juárez|Cd. Juárez	Chihuahua	Mexico	100.0	102.58	98.69	104.2	122.17	144.36	93.75	104.47	100.43	101.32	108.47	121.91	156.36	101.25	94.81	99.57	99.56	109.19	134.96	147.06	87.81	93.01	99.38	89.84	106.68	126.8	160.86	105.63	103.29	100.02	101.49	122.33	150.82	167.34	104.44	105.62	105.3	103.84	104.84	126.5	167.34	103.69	103.47	103.93
city	Kagoshima	driving	鹿児島市	Kagoshima Prefecture	Japan	100.0	104.15	105.25	115.12	137.8	139.18	109.94	104.36	105.13	102.23	108.37	131.53	135.02	110.27	108.63	105.02	102.34	105.54	127.77	143.99	108.0	108.15	103.28	109.95	110.49	137.02	156.43	120.08	127.18	117.2	115.64	115.85	135.9	133.22	118.43	125.2	119.62	116.05	115.95	148.85	176.93	149.63	122.46	117.38
city	Kagoshima	transit	鹿児島市	Kagoshima Prefecture	Japan	100.0	100.09	99.76	116.99	131.0	134.06	104.17	104.71	101.83	97.01	105.97	133.92	137.39	106.34	106.42	105.79	100.66	102.93	129.92	135.42	105.79	107.85	104.56	104.99	108.05	135.45	169.94	117.58	126.05	112.12	115.05	113.07	128.32	125.7	109.81	116.05	117.35	117.41	116.35	144.07	164.5	142.46	120.71	111.39
city	Kagoshima	walking	鹿児島市	Kagoshima Prefecture	Japan	100.0	103.43	98.72	130.46	159.87	175.46	114.2	111.86	111.73	107.94	110.29	159.48	173.31	105.11	112.15	122.08	112.36	122.21	151.28	177.27	118.33	122.45	118.23	132.16	122.68	171.37	208.49	128.03	152.67	122.89	136.85	124.62	164.17	162.99	116.71	130.62	131.85	137.72	138.79	180.43	216.34	184.44	144.13	143.92
city	Kanazawa	driving	金沢市	Ishikawa Prefecture	Japan	100.0	103.5	102.43	110.81	135.11	143.19	107.11	105.76	105.82	106.56	108.8	139.81	153.92	106.69	104.53	106.41	107.4	113.8	133.52	143.96	110.55	107.14	106.69	106.85	120.34	143.27	155.11	126.04	139.27	123.9	124.51	126.36	146.62	154.57	126.15	120.03	123.55	125.24	129.98	150.67	165.88	149.53	124.62	117.94
city	Kanazawa	transit	金沢市	Ishikawa Prefecture	Japan	100.0	103.59	103.83	111.39	135.82	140.56	106.11	103.16	104.06	103.64	110.49	145.46	149.33	107.82	106.72	109.19	115.11	116.56	138.01	146.46	116.44	114.61	112.1	113.1	125.61	149.43	178.13	137.87	145.96	133.81	136.17	131.89	150.83	154.79	134.57	134.48	134.96	138.68	141.8	160.44	180.38	159.89	137.52	129.33
city	Kanazawa	walking	金沢市	Ishikawa Prefecture	Japan	100.0	106.39	100.91	125.14	168.06	195.2	111.47	115.88	123.93	105.15	122.28	189.47	211.23	120.98	120.98	116.77	124.71	129.8	177.36	194.76	139.27	150.97	130.26	135.73	153.21	185.01	218.72	176.18	194.79	186.38	193.71	183.32	217.79	215.69	170.13	188.25	200.75	191.88	186.18	236.68	300.74	267.19	191.04	199.79
city	Kansas City	driving		Missouri	United States	100.0	105.22	103.14	107.71	74.05	126.55	88.51	93.9	97.28	86.45	95.41	99.76	121.7	83.81	95.35	96.75	101.6	104.33	122.29	127.88	86.18	96.42	107.47	109.05	104.31	116.38	121.49	83.96	97.01	103.56	92.3	101.32	133.56	131.43	95.25	104.58	103.26	103.56	108.54	128.05	137.36	93.6	98.71	100.94
city	Kansas City	transit		Missouri	United States	100.0	101.3	91.59	98.76	76.36	96.49	77.63	86.19	103.25	89.35	94.04	98.64	92.48	74.12	95.31	96.55	102.83	95.9	104.54	100.24	82.71	101.24	121.69	114.64	98.82	98.85	96.93	81.03	99.06	97.99	91.3	89.14	112.19	111.45	85.36	103.63	100.91	102.83	103.1	103.25	106.88	81.41	92.09	100.12
city	Kansas City	walking		Missouri	United States	100.0	104.82	102.42	102.27	82.45	178.05	113.1	92.38	95.42	80.68	91.79	115.7	173.08	102.18	92.04	94.3	95.9	101.97	143.25	189.17	161.88	110.0	177.65	320.43	107.47	127.34	166.28	92.23	94.85	102.18	87.49	106.02	179.06	204.38	129.96	117.92	101.18	100.29	103.88	135.87	175.48	101.11	93.82	97.11
city	Karlsruhe	driving		Baden-Württemberg	Germany	100.0	96.79	100.86	109.2	113.83	97.85	84.87	95.31	95.41	99.61	115.03	122.94	97.96	86.4	104.63	117.84	106.55	124.84	117.34	105.8	87.82	98.66	100.21	117.91	107.66	117.43	101.56	100.74	98.89	110.21	151.81	122.02	138.6	120.08	103.29	108.22	104.95	114.56	114.0	125.12	112.42	82.94	101.71	97.91
city	Karlsruhe	walking		Baden-Württemberg	Germany	100.0	102.49	112.92	107.72	114.98	133.94	73.64	98.14	101.47	93.85	94.6	102.29	129.33	70.54	100.75	110.27	105.82	110.01	119.95	127.67	73.61	98.33	93.85	105.1	114.0	124.46	126.68	81.13	86.3	103.14	120.21	115.86	133.68	155.2	89.08	100.69	105.59	108.44	108.83	105.82	109.35	67.63	97.81	100.92
city	Katowice	driving		Silesia Province	Poland	100.0	106.23	99.68	106.17	128.8	93.31	82.57	96.43	98.2	100.2	100.71	105.33	93.31	85.19	103.78	101.8	103.36	103.57	117.87	101.79	83.97	103.51	105.79	98.81	109.96	124.87	106.45	90.28	105.56	109.3	107.64	110.11	129.47	107.09	95.0	108.32	107.72	108.13	112.35	115.25	99.73	89.52	110.21	113.46
city	Katowice	walking		Silesia Province	Poland	100.0	104.2	105.76	102.1	107.08	92.23	75.04	102.39	106.35	93.55	100.24	111.04	85.59	63.7	94.53	98.05	94.58	93.6	112.36	113.29	69.86	90.91	92.04	93.06	95.65	120.47	106.94	73.82	87.35	88.91	95.31	106.99	136.3	119.98	85.34	106.89	103.66	100.54	100.49	123.79	98.73	60.72	97.56	103.62
city	Kitakyushu	driving	北九州市	Fukuoka Prefecture	Japan	100.0	99.54	95.48	103.22	123.5	128.31	104.79	100.09	99.37	100.59	101.81	127.06	128.05	100.82	96.55	102.24	98.94	103.36	128.07	129.35	105.74	100.73	103.35	104.53	109.41	129.84	141.86	116.34	125.77	108.0	106.48	110.28	132.77	135.7	109.68	104.42	107.85	118.36	120.12	146.71	167.68	142.23	114.64	112.36
city	Kitakyushu	transit	北九州市	Fukuoka Prefecture	Japan	100.0	97.81	96.41	105.15	129.47	130.87	103.34	101.87	98.8	102.46	104.3	129.71	132.4	102.28	102.03	101.76	100.26	102.92	130.13	132.41	103.97	100.06	103.54	106.09	109.33	132.48	156.03	116.38	123.62	107.53	106.35	111.5	136.7	139.43	111.18	111.22	108.58	111.98	119.13	146.81	163.44	139.52	115.98	109.22
city	Kitakyushu	walking	北九州市	Fukuoka Prefecture	Japan	100.0	96.71	105.16	113.38	145.36	169.59	109.08	114.03	104.34	105.13	108.43	160.01	173.6	100.74	96.48	112.74	109.92	122.31	179.47	175.85	118.81	113.17	122.66	121.71	124.39	163.73	182.7	129.35	145.32	105.85	121.89	129.82	171.62	183.17	116.66	119.26	122.58	133.24	143.11	191.75	217.85	189.89	139.17	128.01
city	Kofu	driving	甲府市	Yamanashi Prefecture	Japan	100.0	97.77	93.42	100.18	116.73	131.36	98.36	97.57	97.31	94.41	98.47	131.05	124.45	91.56	82.39	92.26	105.11	100.48	130.41	132.29	103.55	103.81	107.56	104.21	102.14	138.71	153.95	124.33	127.78	112.91	113.95	113.0	132.54	133.95	114.25	109.34	110.12	111.1	116.28	149.91	164.93	146.23	120.6	110.19
city	Kofu	walking	甲府市	Yamanashi Prefecture	Japan	100.0	92.31	98.94	108.59	125.58	147.64	103.97	96.88	107.34	90.1	100.5	163.02	127.89	91.41	96.28	112.86	136.33	124.52	136.28	131.81	106.88	115.28	114.32	113.12	115.53	152.21	177.09	133.42	127.34	118.04	114.17	132.31	136.63	128.89	122.76	102.81	111.06	113.37	114.07	145.88	159.15	154.42	127.89	108.89
city	Krakow	driving	Kraków	Lesser Poland Province	Poland	100.0	99.58	99.92	111.19	138.2	114.01	96.72	105.7	107.22	96.78	104.22	130.32	107.11	93.34	100.98	93.16	88.87	96.61	112.53	99.75	92.24	100.52	93.18	93.95	95.01	114.41	116.17	99.1	106.75	103.04	105.81	118.23	148.97	134.94	112.62	115.52	112.75	116.75	117.87	136.36	121.04	104.06	109.72	111.59
city	Krakow	walking	Kraków	Lesser Poland Province	Poland	100.0	94.39	98.16	107.85	132.47	149.87	116.29	113.31	109.04	94.57	109.6	136.66	137.42	103.26	108.8	98.3	92.14	104.03	138.56	149.64	123.76	114.91	103.82	106.12	108.34	138.34	154.78	116.8	109.17	109.41	110.2	128.88	175.09	183.38	135.96	134.61	140.46	142.5	141.49	153.14	168.74	118.09	129.2	138.29
city	Krasnodar	driving	Краснодар	Krasnodar Krai	Russia	100.0	103.53	102.07	108.9	109.88	88.9	93.81	102.01	104.16	102.16	99.2	110.82	100.7	95.11	101.09	106.68	102.35	103.34	109.09	100.16	90.19	103.29	105.85	103.69	103.66	104.75	81.98	79.85	95.17	102.24	101.97	113.86	123.67	104.2	102.64	105.95	113.64	109.27	114.65	141.17	104.39	75.24	96.19	116.67
city	Krasnodar	walking	Краснодар	Krasnodar Krai	Russia	100.0	105.86	103.26	117.93	96.92	93.29	88.56	106.48	103.31	100.36	97.72	108.23	104.34	113.37	115.56	112.38	117.17	107.55	104.78	105.72	88.87	102.37	100.58	104.6	101.74	92.27	83.15	72.24	98.03	103.58	104.92	114.98	112.83	117.48	109.88	119.27	120.74	122.13	116.99	126.11	96.51	89.9	89.94	118.06
city	Kuala Lumpur	driving	KL		Malaysia	100.0	97.93	101.64	108.04	130.12	123.89	105.97	101.75	104.35	109.44	111.2	120.98	109.24	104.0	105.96	96.54	100.2	98.61	118.2	118.25	104.7	97.1	95.88	98.72	106.77	131.08	124.08	105.72	94.62	93.98	95.69	103.71	140.8	121.9	101.37	93.56	92.71	96.1	100.76	127.86	121.05	102.3	91.51	93.48
city	Kuala Lumpur	walking	KL		Malaysia	100.0	97.95	100.71	109.89	126.84	124.51	105.54	104.68	105.11	104.48	108.15	122.95	129.86	121.43	107.33	89.52	102.02	95.46	95.0	99.19	85.36	83.35	83.41	84.07	100.36	106.44	109.14	91.72	84.82	81.85	84.82	88.75	115.22	104.03	84.0	76.18	80.68	79.49	83.07	98.49	103.77	81.96	74.03	72.38
city	Kumamoto	driving	熊本市	Kumamoto Prefecture	Japan	100.0	100.13	99.3	106.64	133.62	135.79	103.08	104.79	112.78	102.81	109.13	139.7	137.22	101.23	102.07	101.74	103.67	105.64	130.86	142.28	110.08	105.51	109.14	108.48	112.31	141.72	151.91	122.82	133.18	113.16	116.71	120.57	148.98	151.66	112.98	113.22	116.67	118.07	121.6	148.28	153.58	138.92	116.66	108.92
city	Kumamoto	transit	熊本市	Kumamoto Prefecture	Japan	100.0	98.55	98.73	111.75	136.76	138.67	101.54	107.16	116.31	104.59	111.86	137.6	136.55	101.6	99.58	100.13	100.99	105.68	132.25	141.27	112.24	104.93	107.46	107.72	118.49	141.53	161.49	120.35	134.09	117.25	116.44	122.57	142.5	152.57	117.34	116.19	115.82	116.67	121.28	146.19	149.2	135.76	118.29	111.08
city	Kumamoto	walking	熊本市	Kumamoto Prefecture	Japan	100.0	97.22	95.29	124.71	164.98	173.39	107.26	107.73	126.69	106.78	115.04	158.56	173.46	98.84	101.33	104.66	108.16	112.0	159.75	174.27	119.64	113.07	112.62	113.16	118.62	161.79	186.39	126.63	151.61	116.38	124.73	134.54	180.53	207.0	118.21	113.88	122.78	128.19	131.68	160.1	188.88	160.58	136.39	117.5
city	Lancaster	driving		Pennsylvania	United States	100.0	101.76	105.88	103.14	126.02	86.24	101.16	115.94	101.13	102.03	106.05	127.66	126.86	88.35	92.89	99.91	97.67	99.95	122.35	132.64	79.84	94.67	107.38	108.61	103.94	115.57	128.97	92.12	99.96	102.99	106.62	112.78	152.24	164.83	109.18	117.83	104.84	105.87	107.95	133.8	144.99	97.5	100.27	112.65
city	Lancaster	walking		Pennsylvania	United States	100.0	95.12	103.29	100.99	141.93	135.9	120.67	119.4	105.36	106.7	108.41	147.6	172.87	93.73	91.51	97.5	96.47	100.79	143.28	199.76	81.55	98.73	103.37	116.26	113.13	143.55	169.46	94.45	95.99	108.53	110.12	116.9	193.02	257.52	113.33	119.4	103.17	110.59	107.54	154.5	200.08	116.82	104.6	104.09
city	Lansing	driving		Michigan	United States	100.0	103.69	104.22	108.14	135.69	82.94	77.62	92.65	99.61	99.4	102.96	126.58	116.67	83.54	92.56	98.69	102.25	103.22	127.72	115.29	85.13	95.02	99.26	99.55	103.62	122.0	111.23	86.57	96.3	101.77	105.27	104.42	138.77	127.95	95.32	97.78	99.23	103.26	108.49	133.67	127.05	96.42	100.77	108.0
city	Lansing	transit		Michigan	United States	100.0	100.22	93.39	86.2	74.04	37.17	31.98	40.74	84.12	85.8	75.25	74.7	44.07	31.22	72.18	70.79	68.2	63.13	59.73	37.24	33.11	66.89	64.26	64.04	61.7	57.94	38.59	35.67	60.72	66.85	66.12	66.52	55.6	37.46	33.04	61.59	60.42	58.34	60.68	59.95	43.34	35.96	51.88	58.31
city	Lansing	walking		Michigan	United States	100.0	104.62	91.06	81.03	86.53	45.68	37.05	44.36	76.45	73.46	72.53	76.45	64.85	38.17	65.97	72.86	66.47	65.64	79.14	57.63	43.96	72.99	67.38	60.02	59.91	69.56	56.75	35.7	58.82	63.4	66.71	59.69	71.35	71.27	42.63	57.91	57.45	58.2	62.97	75.08	76.84	47.92	55.25	62.16
city	Las Vegas	driving		Nevada	United States	100.0	102.11	106.24	110.98	132.98	142.25	111.36	115.25	112.31	111.76	116.2	133.25	132.42	98.42	109.38	108.27	107.58	112.38	128.87	125.8	91.54	107.86	107.64	110.05	115.02	132.98	130.92	97.48	109.7	110.26	113.22	125.34	150.02	143.56	116.74	118.48	117.7	119.92	132.92	153.89	143.89	114.68	120.88	117.84
city	Las Vegas	transit		Nevada	United States	100.0	98.66	99.02	96.36	105.06	98.75	88.18	104.63	112.5	106.71	105.96	102.84	100.56	84.93	105.51	102.97	96.21	100.04	106.42	99.54	81.05	99.83	95.92	102.52	99.82	103.92	101.29	83.04	104.91	102.23	101.47	105.78	112.54	106.07	96.15	105.46	113.55	106.93	112.56	117.24	99.93	94.21	113.02	110.78
city	Las Vegas	walking		Nevada	United States	100.0	103.03	103.76	112.92	151.38	186.21	148.84	128.39	124.82	116.98	120.84	150.82	182.01	125.97	111.7	105.63	102.65	113.03	142.5	168.01	110.0	102.09	102.06	110.14	119.37	157.38	184.82	122.99	107.14	103.24	110.48	131.88	181.91	203.8	166.28	133.97	117.84	119.8	135.66	181.46	199.28	147.86	129.81	117.01
city	Lausanne	driving		Canton of Vaud	Switzerland	100.0	106.06	107.4	111.16	132.31	104.17	87.55	103.52	102.75	108.34	103.79	122.91	100.06	83.6	97.22	106.09	113.39	112.4	140.1	100.31	89.43	99.91	101.0	108.62	106.23	124.39	112.92	88.32	99.59	107.22	114.02	113.39	137.7	111.86	85.4	99.89	101.05	97.19	98.0	110.32	102.0	95.29	111.99	114.37
city	Lausanne	transit		Canton of Vaud	Switzerland	100.0	104.33	104.11	95.16	100.86	100.04	98.54	103.64	104.8	111.87	101.63	94.99	88.35	82.65	94.86	95.54	106.13	101.37	103.3	91.0	85.56	96.27	99.4	107.11	99.23	100.47	87.92	84.83	103.34	101.03	104.8	109.81	102.01	83.38	89.59	102.83	104.93	98.46	92.33	106.64	93.49	92.5	119.37	115.0
city	Lausanne	walking		Canton of Vaud	Switzerland	100.0	106.17	110.16	101.58	114.51	120.19	71.85	97.57	100.3	115.84	99.37	106.59	109.5	61.82	88.47	87.59	99.26	105.57	116.87	119.87	64.67	95.65	99.79	109.21	98.86	108.34	120.95	71.03	97.99	104.48	112.96	113.89	124.68	113.7	70.93	89.8	102.47	91.03	102.64	109.73	119.15	79.46	110.18	107.83
city	Leeds	driving		England	United Kingdom	100.0	102.44	102.91	99.34	107.54	99.79	89.1	101.72	101.8	114.12	104.03	113.3	104.91	90.82	99.83	107.15	105.03	105.46	112.28	106.06	93.99	98.95	105.2	112.23	103.54	107.59	104.93	99.65	106.58	109.34	111.57	106.43	116.57	102.3	89.07	108.09	115.48	114.97	111.23	124.05	105.99	94.07	118.54	109.63
city	Leeds	transit		England	United Kingdom	100.0	103.38	101.86	102.5	97.65	89.8	89.86	105.77	105.35	109.58	109.1	106.72	92.79	91.94	108.69	108.8	109.04	105.68	104.93	96.28	89.67	108.06	110.15	109.94	99.18	101.77	90.95	93.03	111.87	112.29	112.87	107.68	104.51	90.07	90.09	115.94	116.9	119.05	108.78	113.11	93.87	89.45	114.13	110.0
city	Leeds	walking		England	United Kingdom	100.0	104.84	111.24	106.74	121.98	140.34	89.57	103.19	115.48	121.77	125.2	151.72	160.74	92.25	116.39	121.14	126.34	123.12	147.09	171.53	101.46	107.27	118.11	138.25	121.63	136.87	165.42	72.82	100.13	113.29	127.03	120.57	159.86	150.57	94.28	141.26	126.75	140.73	127.76	157.96	158.05	86.18	104.35	117.04
city	Leipzig	driving		Saxony	Germany	100.0	102.93	101.17	108.35	113.37	127.26	96.95	92.89	94.95	94.39	107.07	110.31	110.11	93.92	96.51	97.7	97.94	97.43	108.67	117.04	97.41	99.3	97.39	92.9	100.21	107.2	106.07	85.65	92.08	92.73	94.16	94.16	110.29	113.28	87.68	95.74	94.92	94.8	94.03	99.39	100.62	89.56	95.04	99.07
city	Leipzig	walking		Saxony	Germany	100.0	108.4	116.36	140.05	158.03	200.75	89.96	96.4	106.3	110.35	119.54	138.7	160.05	85.99	117.29	118.35	120.87	113.68	133.34	187.67	102.91	102.49	105.18	104.8	110.85	125.65	157.16	77.24	83.79	99.11	113.22	110.14	157.51	184.72	87.2	105.84	107.36	99.48	105.28	131.45	149.47	80.77	102.7	105.8
city	Lexington	driving		Kentucky	United States	100.0	103.88	102.26	104.32	120.29	112.52	85.12	96.22	102.08	98.25	103.25	121.43	120.24	76.93	90.38	94.39	101.82	103.83	124.3	118.05	84.29	95.12	101.91	97.99	102.69	109.29	110.74	82.47	94.44	99.78	102.1	116.96	161.01	142.6	93.14	100.21	99.89	106.56	112.46	146.91	138.5	93.63	98.79	107.72
city	Lexington	transit		Kentucky	United States	100.0	98.02	106.17	93.16	84.45	73.87	53.47	72.44	92.61	98.68	84.23	79.82	75.85	60.09	85.56	78.5	83.68	87.98	85.89	75.3	64.06	83.46	99.45	89.75	97.91	80.04	64.06	65.82	82.36	81.04	86.99	90.74	90.19	99.67	62.95	85.56	82.58	73.76	80.71	89.97	88.97	62.4	89.42	99.45
city	Lexington	walking		Kentucky	United States	100.0	109.02	133.58	139.52	130.55	133.84	75.34	95.77	118.95	104.29	114.33	131.28	151.95	70.76	93.26	94.51	108.85	109.02	118.78	128.21	78.23	97.76	107.71	94.97	107.71	112.27	128.9	70.15	82.91	92.14	90.78	121.43	211.09	186.53	87.28	97.9	91.94	105.39	116.06	139.68	193.75	90.7	90.13	103.64
city	León	driving		Guanajuato	Mexico	100.0	109.85	113.84	113.47	134.4	146.53	102.19	94.98	111.39	109.61	108.5	137.54	157.69	98.15	105.47	107.44	105.35	109.05	139.14	162.96	110.79	107.25	97.73	98.92	103.88	126.62	144.57	86.12	98.94	109.05	102.22	114.24	156.8	152.23	93.93	106.78	111.68	107.61	107.73	133.94	139.69	85.99	99.58	105.62
city	Lille	driving		Nord-Pas-de-Calais Region	France	100.0	103.72	105.55	111.7	114.61	120.56	81.23	98.61	100.89	115.49	109.65	111.04	114.97	85.22	97.23	103.39	110.41	110.76	112.45	130.02	80.61	99.71	103.9	108.42	113.58	119.03	119.74	78.6	101.2	101.83	110.98	113.47	119.64	110.9	85.62	99.95	100.29	102.03	106.12	108.88	99.24	70.85	89.84	91.77
city	Lille	transit		Nord-Pas-de-Calais Region	France	100.0	97.48	100.49	100.25	100.12	104.43	90.77	96.49	98.15	106.58	101.66	108.49	111.44	102.71	105.78	107.63	104.98	100.31	110.27	133.95	95.51	100.37	100.74	102.09	104.12	114.51	116.17	98.59	102.4	103.87	109.29	106.77	107.32	108.79	115.07	188.31	157.38	138.62	136.1	138.87	134.5	119.8	141.02	132.23
city	Lille	walking		Nord-Pas-de-Calais Region	France	100.0	109.71	112.18	137.62	138.07	170.12	76.16	92.33	105.68	112.77	128.26	127.58	149.15	79.9	99.11	116.42	128.5	130.07	138.25	193.44	74.64	89.95	105.09	119.42	137.01	135.31	148.16	66.44	90.12	104.7	123.36	126.1	148.41	149.34	80.09	95.59	100.32	99.63	109.35	112.46	122.85	59.26	80.91	91.09
city	Lincoln	driving		Nebraska	United States	100.0	101.58	97.1	101.33	82.49	118.38	96.06	93.11	93.88	82.71	84.99	125.28	130.4	95.92	88.16	96.54	94.75	101.21	123.77	134.06	93.05	86.99	95.08	94.76	102.64	120.07	130.49	97.16	95.24	103.12	102.67	109.6	141.04	141.98	102.68	97.82	108.75	98.86	108.35	135.41	149.58	104.9	97.1	103.81
city	Lincoln	walking		Nebraska	United States	100.0	93.05	65.89	64.48	64.56	78.8	48.76	44.34	57.08	47.26	49.81	75.75	74.42	44.42	48.84	58.85	56.54	61.47	79.41	94.88	53.98	43.76	45.86	52.09	62.24	69.51	74.28	45.8	52.54	62.97	55.48	56.36	83.58	91.97	53.85	50.54	63.57	52.5	64.02	76.95	97.04	58.68	53.46	60.51
city	Lisbon	driving	Lisboa		Portugal	100.0	99.38	97.65	106.04	123.87	121.36	99.57	103.1	104.99	104.15	107.87	120.12	120.3	98.74	99.39	103.53	105.04	111.98	132.13	129.95	105.1	112.99	112.94	115.02	113.8	133.76	129.61	106.14	113.58	112.32	112.28	120.52	152.86	148.46	116.48	122.59	123.72	124.07	126.75	146.55	137.05	121.28	123.8	104.98
city	Lisbon	walking	Lisboa		Portugal	100.0	93.74	93.12	97.51	131.99	142.26	111.76	102.91	104.02	100.62	113.01	127.61	142.82	107.72	97.45	106.51	107.65	100.43	137.1	155.08	122.98	123.56	125.62	117.85	124.4	159.95	163.19	123.07	124.35	122.78	122.89	135.77	183.83	195.57	144.01	151.11	149.01	150.81	145.48	176.68	185.33	150.35	156.79	135.18
city	Liverpool	driving		England	United Kingdom	100.0	106.74	103.34	104.4	113.5	113.69	98.61	104.02	111.49	111.78	110.42	119.95	117.58	97.13	102.68	108.58	111.34	109.34	126.02	130.57	94.89	105.69	129.78	110.73	111.14	118.59	122.8	92.14	104.96	107.82	110.31	113.51	128.09	116.67	92.94	110.55	111.04	121.36	118.39	127.38	115.38	92.43	131.61	113.04
city	Liverpool	transit		England	United Kingdom	100.0	105.61	98.87	91.12	96.6	89.12	95.39	106.42	110.88	108.95	108.5	109.33	91.07	91.55	108.97	108.28	109.58	100.68	108.11	107.01	91.74	110.18	127.82	112.46	112.84	109.77	104.7	91.91	105.52	104.43	110.61	109.3	101.92	89.22	87.79	106.46	111.51	111.12	105.15	105.08	90.95	88.48	129.13	103.9
city	Liverpool	walking		England	United Kingdom	100.0	105.73	113.96	113.1	144.7	198.99	139.23	116.42	122.03	123.61	127.26	169.1	218.74	117.07	114.23	114.82	131.32	129.04	187.63	262.41	119.4	115.63	148.72	132.14	129.45	168.67	238.45	100.49	105.06	109.24	125.98	140.9	212.21	229.22	133.02	144.39	143.36	149.03	157.47	187.74	213.77	118.24	160.13	126.03
city	Liège	driving	Luik	Liège Province	Belgium	100.0	100.18	106.45	110.23	118.88	113.24	94.01	119.76	109.31	111.23	107.84	124.03	114.61	93.91	102.88	104.59	109.26	107.98	117.84	118.81	97.34	111.01	118.62	120.32	116.8	131.08	125.68	92.15	113.04	117.16	128.28	123.3	137.86	126.93	99.05	119.58	117.49	124.17	120.32	137.18	123.14	93.07	112.33	114.18
city	Liège	transit	Luik	Liège Province	Belgium	100.0	92.1	93.59	105.74	113.48	94.93	94.59	116.64	112.73	120.3	115.06	116.97	107.82	92.76	96.67	100.17	112.56	113.31	106.99	96.51	110.07	125.71	139.1	135.94	131.95	127.95	106.16	99.33	143.76	136.94	154.99	137.02	110.23	110.9	102.66	139.52	146.34	127.2	129.12	134.61	121.71	99.17	134.03	127.04
city	Liège	walking	Luik	Liège Province	Belgium	100.0	88.22	103.02	116.71	120.21	133.59	81.3	128.69	108.36	119.38	125.03	141.42	136.93	88.38	99.48	100.24	113.21	109.11	127.86	135.38	97.57	122.72	132.39	140.27	138.84	169.76	144.41	80.86	114.88	126.66	141.9	130.32	173.1	155.71	98.29	125.87	140.07	138.44	129.37	165.54	146.04	84.92	129.41	132.99
city	London	driving		England	United Kingdom	100.0	107.65	111.2	108.29	115.08	122.2	101.06	105.14	112.18	114.32	111.18	118.01	124.14	99.42	103.01	105.92	108.66	109.46	118.35	121.48	103.99	101.6	105.72	110.51	110.47	115.7	123.02	96.79	107.55	109.8	110.74	115.47	124.92	120.86	105.1	121.24	120.38	122.6	123.31	129.1	128.6	105.81	106.45	108.69
city	London	transit		England	United Kingdom	100.0	105.14	107.06	106.08	115.13	126.63	104.37	103.68	109.45	112.85	111.52	120.06	130.78	105.11	103.7	105.84	110.18	111.72	124.67	129.92	111.18	104.18	107.19	111.08	111.71	120.48	134.34	103.13	106.62	109.07	111.2	110.18	123.91	131.79	116.64	123.55	122.11	125.12	124.27	133.95	141.61	111.26	107.64	109.44
city	London	walking		England	United Kingdom	100.0	108.89	116.84	118.82	132.18	160.29	105.12	108.02	120.52	124.81	127.01	137.38	162.41	97.16	100.01	113.27	122.75	124.96	144.13	161.17	103.93	105.67	115.03	125.42	128.43	140.65	167.8	76.79	100.51	115.26	125.35	124.69	150.77	149.35	96.03	131.2	131.72	137.59	136.05	153.95	170.22	104.41	104.32	119.88
city	Los Angeles	driving	LA	California	United States	100.0	105.93	112.23	111.73	130.2	122.3	92.49	101.89	108.51	111.56	118.7	129.35	125.81	90.7	103.78	108.2	109.24	112.39	128.35	123.78	84.36	100.73	106.09	110.28	115.53	131.6	126.0	89.54	108.51	114.01	116.93	127.6	152.08	127.42	101.93	107.66	115.76	117.01	123.74	137.91	127.2	100.94	113.05	116.44
city	Los Angeles	transit	LA	California	United States	100.0	103.78	105.28	103.12	109.34	92.96	76.92	93.71	112.4	110.84	115.03	115.94	94.56	74.66	110.61	109.55	107.99	108.11	114.67	98.76	74.59	102.41	107.02	107.68	113.5	115.53	95.08	73.04	115.51	116.09	114.86	118.05	123.05	95.89	83.93	100.27	123.62	121.08	122.6	123.56	97.24	84.87	122.25	120.6
city	Los Angeles	walking	LA	California	United States	100.0	105.72	111.35	111.68	134.45	154.54	116.52	109.02	107.66	110.91	116.0	135.03	155.49	106.78	106.25	109.04	107.61	112.22	136.63	161.75	100.75	97.36	102.34	106.62	112.67	136.95	155.66	100.95	110.08	111.05	114.35	125.75	159.21	164.35	131.75	118.54	112.9	114.73	121.76	143.82	155.36	122.46	112.99	112.18
city	Louisville	driving		Kentucky	United States	100.0	105.27	107.02	108.04	122.11	113.64	83.0	93.88	98.54	103.23	108.57	124.05	117.07	79.99	95.37	99.45	101.74	104.65	125.83	119.41	84.9	97.2	103.83	110.12	110.93	117.8	115.24	84.05	101.51	108.48	118.96	125.36	150.21	133.49	94.49	106.87	107.69	115.25	114.77	139.09	135.31	91.76	103.18	111.56
city	Louisville	transit		Kentucky	United States	100.0	102.15	103.15	94.41	101.7	89.2	77.07	86.71	92.84	97.72	100.79	102.11	87.96	78.64	103.56	98.05	98.01	94.33	101.7	98.8	82.95	113.16	101.57	109.06	100.41	104.14	93.87	82.62	102.57	104.84	99.09	102.65	107.37	96.19	78.52	108.2	106.75	116.39	104.55	112.29	107.74	78.15	93.0	101.2
city	Louisville	walking		Kentucky	United States	100.0	106.79	102.88	104.38	120.68	123.83	81.6	88.27	93.52	100.97	105.91	120.4	131.21	75.6	89.89	93.61	94.52	103.25	119.12	135.33	82.89	105.14	93.14	108.52	112.36	131.29	140.19	79.64	90.02	102.14	109.34	119.52	163.63	165.58	96.9	106.19	96.78	110.48	106.31	143.6	165.28	88.81	94.35	106.78
city	Lyon	driving		Rhône-Alpes Region	France	100.0	104.57	103.67	107.99	114.34	116.08	86.96	97.6	99.29	101.61	103.49	114.27	112.16	86.31	95.78	96.82	111.2	110.36	112.8	118.55	86.96	101.22	102.34	111.63	109.28	120.38	124.84	90.75	99.58	98.89	111.77	113.09	135.1	147.28	98.65	103.33	103.77	106.56	112.88	132.95	133.51	98.78	104.97	101.93
city	Lyon	transit		Rhône-Alpes Region	France	100.0	104.18	106.6	101.66	121.07	115.58	93.4	99.24	97.58	105.01	104.84	124.04	122.0	98.83	100.21	105.15	131.19	125.8	113.89	116.75	103.52	111.88	105.49	115.34	110.05	128.26	123.83	100.24	111.68	103.7	116.41	115.82	137.37	149.95	127.98	277.96	215.27	198.69	212.85	216.48	216.27	190.71	194.89	197.34
city	Lyon	walking		Rhône-Alpes Region	France	100.0	114.1	114.35	127.98	125.83	155.65	70.85	95.36	105.09	109.89	116.73	129.96	149.07	73.5	95.22	103.6	134.09	132.31	134.42	152.25	78.22	104.89	107.13	126.1	124.94	139.2	160.49	83.35	102.33	108.97	125.31	130.94	164.02	197.75	83.96	97.77	116.74	117.34	140.22	145.02	158.6	101.46	118.7	112.34
city	Madison	driving		Wisconsin	United States	100.0	107.57	106.09	110.95	129.62	110.58	104.24	114.2	120.07	117.36	120.24	134.42	127.17	95.29	105.22	110.35	108.64	115.94	138.48	138.52	95.71	101.86	105.34	109.08	115.87	135.37	137.32	86.38	108.67	111.82	115.06	126.47	150.18	147.69	112.61	108.92	118.63	113.66	119.46	149.62	150.89	114.36	106.12	108.65
city	Madison	transit		Wisconsin	United States	100.0	98.88	103.81	103.24	119.58	93.88	89.74	170.74	282.87	280.21	271.32	241.89	147.68	105.54	228.03	223.86	215.33	233.25	219.04	148.22	107.09	205.07	205.07	212.02	208.28	206.84	134.69	110.18	201.19	213.03	208.46	236.88	226.09	144.19	110.44	214.32	209.14	203.67	209.54	208.6	136.09	111.55	173.48	181.97
city	Madison	walking		Wisconsin	United States	100.0	109.97	111.76	109.2	132.02	157.83	129.98	186.49	357.26	322.96	257.85	254.12	236.84	120.42	201.02	192.19	186.57	192.44	241.76	265.97	132.56	161.53	155.62	160.74	170.19	219.78	218.49	113.2	152.19	154.81	161.7	172.65	228.21	253.08	156.72	148.15	173.5	148.56	158.31	221.17	262.14	171.88	135.47	135.62
city	Madrid	driving		Community of Madrid	Spain	100.0	101.41	104.1	108.75	128.43	116.86	90.09	100.46	105.47	110.82	115.55	125.44	116.78	97.39	100.33	104.86	106.28	111.46	128.28	122.63	100.05	103.47	106.84	108.66	113.4	133.69	124.92	97.85	104.98	107.85	109.91	116.7	140.11	128.71	108.05	105.57	113.05	113.0	116.94	135.95	128.91	108.03	109.68	111.33
city	Madrid	transit		Community of Madrid	Spain	100.0	99.2	104.07	108.87	124.32	111.66	88.98	102.85	103.86	109.6	116.53	124.57	117.43	95.76	103.83	107.32	109.72	114.91	130.9	124.24	97.18	106.18	107.24	112.59	117.01	133.76	118.93	94.36	103.22	105.11	109.66	117.2	137.43	122.52	103.37	106.21	113.91	114.88	118.83	131.51	122.31	97.96	106.18	104.23
city	Madrid	walking		Community of Madrid	Spain	100.0	99.51	104.74	115.11	151.24	150.32	99.01	95.74	96.37	111.67	120.98	142.72	151.54	111.59	101.92	107.55	109.96	116.73	157.05	183.07	115.66	110.24	111.41	115.63	121.23	158.47	172.13	107.55	107.42	109.16	112.93	126.96	173.77	193.78	137.74	121.28	127.08	126.64	133.17	165.63	189.45	131.94	124.27	123.54
city	Malmö	driving		Scania County	Sweden	100.0	95.74	103.11	100.13	109.47	103.93	99.59	99.26	104.64	101.8	99.63	106.83	110.77	103.35	101.95	102.42	105.92	103.14	112.59	113.13	97.54	103.92	100.24	101.29	102.75	111.63	118.87	97.97	106.95	105.74	107.95	109.49	118.02	105.14	90.98	98.47	100.1	101.6	100.76	102.92	103.94	91.76	100.34	111.79
city	Malmö	transit		Scania County	Sweden	100.0	100.56	104.31	104.95	103.99	101.6	110.69	103.91	109.58	99.52	98.0	100.48	99.68	97.77	104.23	103.27	103.19	107.26	104.07	104.79	113.89	106.38	92.82	97.53	108.86	113.01	112.13	101.04	107.66	100.08	96.57	106.23	101.36	111.25	92.18	106.94	109.42	109.98	102.71	101.6	106.3	97.29	106.23	114.45
city	Malmö	walking		Scania County	Sweden	100.0	92.56	109.96	104.21	128.39	121.05	98.58	109.38	114.42	111.53	104.12	125.62	136.15	91.51	99.93	102.48	109.86	106.79	121.29	135.75	88.69	102.7	100.54	108.66	105.69	124.28	135.02	80.09	103.8	104.33	113.82	116.15	143.49	119.98	71.73	89.92	100.72	100.57	99.21	117.97	107.7	75.62	98.09	103.1
city	Manchester	driving		England	United Kingdom	100.0	101.64	108.81	103.74	106.3	98.2	83.58	97.34	111.71	107.53	106.03	107.66	100.52	89.14	98.49	108.44	117.61	104.73	109.08	104.93	87.02	96.58	113.64	102.89	106.59	107.49	100.12	90.04	99.12	100.01	102.85	105.75	113.0	100.27	85.87	103.18	106.68	126.2	108.54	117.72	103.32	96.39	124.37	108.18
city	Manchester	transit		England	United Kingdom	100.0	103.21	104.75	99.25	101.52	97.53	86.68	103.71	109.83	112.27	106.04	110.28	101.39	95.59	105.7	111.07	118.67	110.41	111.1	107.03	100.66	107.51	110.94	110.87	105.49	112.04	101.63	91.07	106.62	107.17	108.01	104.86	108.05	95.28	90.13	106.62	110.89	119.99	112.09	115.09	104.75	95.21	111.7	110.22
city	Manchester	walking		England	United Kingdom	100.0	108.47	122.52	119.02	135.8	168.52	97.4	109.52	120.99	135.99	128.85	147.22	190.96	116.66	111.39	120.43	143.01	133.42	153.15	197.29	110.09	112.43	120.1	129.63	141.42	155.29	185.53	86.46	103.45	107.87	122.83	127.61	172.47	185.58	113.4	124.16	132.21	142.17	130.95	155.7	199.22	112.06	107.62	115.87
city	Manila	driving			Philippines	100.0	107.05	111.84	110.64	120.41	104.27	105.41	102.29	105.01	104.79	114.04	139.33	107.23	102.49	97.46	97.47	96.99	96.08	105.07	92.19	91.38	90.2	88.9	89.67	94.83	114.68	97.67	94.39	91.95	93.78	96.26	99.18	123.29	99.45	96.73	93.7	98.2	96.25	97.28	106.74	95.08	93.34	94.49	94.41
city	Manila	transit			Philippines	100.0	103.99	109.12	105.82	110.34	106.14	106.57	109.3	110.96	117.67	121.01	127.08	93.97	94.76	101.76	93.57	96.55	93.82	98.56	81.39	82.79	91.06	97.74	89.76	101.65	98.99	94.36	95.01	97.7	91.99	100.47	96.44	109.05	93.07	96.7	93.68	98.02	96.66	88.76	95.44	81.97	91.63	88.4	92.42
city	Manila	walking			Philippines	100.0	110.9	122.45	122.12	130.97	115.25	118.01	120.75	123.9	123.29	136.13	169.43	126.2	117.06	116.02	113.72	115.98	116.83	118.42	103.24	105.18	103.53	100.19	104.54	102.09	125.44	107.91	104.71	103.04	106.44	102.93	114.48	145.24	114.85	107.5	105.6	110.52	105.89	110.13	113.65	101.73	103.61	98.86	97.65
city	Mannheim	driving		Baden-Württemberg	Germany	100.0	101.72	104.28	105.82	110.31	109.0	93.27	101.41	105.07	103.38	102.78	107.89	112.52	91.99	103.6	103.73	103.55	102.55	119.9	111.8	98.27	105.81	107.96	111.41	105.93	112.5	114.68	102.12	107.89	112.55	109.28	114.37	127.33	122.67	102.16	108.46	109.86	107.3	107.58	123.38	108.29	88.31	96.2	96.33
city	Mannheim	transit		Baden-Württemberg	Germany	100.0	102.75	95.32	98.99	102.85	101.47	99.82	97.43	96.14	101.93	106.43	95.68	112.95	90.36	106.7	97.43	101.19	98.53	101.56	101.74	98.35	108.82	106.61	106.98	95.5	103.31	114.23	102.11	107.07	108.45	108.17	102.85	114.78	115.61	120.48	216.07	187.51	155.74	147.38	155.46	151.7	141.51	141.6	158.13
city	Mannheim	walking		Baden-Württemberg	Germany	100.0	106.14	108.32	109.72	120.64	148.96	81.96	103.62	103.91	100.15	102.63	120.06	155.43	79.26	99.59	117.24	112.56	104.29	131.63	142.71	94.72	109.45	108.85	113.81	113.56	125.82	154.79	86.9	105.86	115.87	112.89	107.73	144.72	176.84	98.73	112.79	119.38	104.92	105.31	116.32	129.53	77.02	99.64	98.22
city	Marseille	driving		Provence-Alpes-Côte d'Azur Region	France	100.0	100.14	102.72	109.69	118.39	115.59	84.46	96.9	97.2	101.5	102.67	111.23	120.1	80.65	98.36	100.92	107.87	103.46	112.14	111.88	93.16	100.3	99.89	105.04	107.24	118.9	130.8	91.97	101.55	105.7	111.71	110.66	128.26	117.15	85.67	99.46	105.72	105.64	108.52	119.95	120.66	91.93	101.1	100.0
city	Marseille	transit		Provence-Alpes-Côte d'Azur Region	France	100.0	97.91	109.62	101.37	96.77	99.94	90.38	105.44	95.16	101.91	102.63	106.69	108.42	87.34	105.2	102.51	109.02	101.55	103.46	101.02	95.04	105.38	102.39	100.42	100.42	116.01	129.87	98.39	113.92	114.46	114.4	109.56	116.91	114.58	114.16	179.39	167.44	168.16	167.8	163.62	164.87	143.91	159.86	156.81
city	Marseille	walking		Provence-Alpes-Côte d'Azur Region	France	100.0	103.34	106.89	116.72	116.23	130.01	69.31	94.65	98.58	103.35	109.69	119.94	150.92	66.19	100.21	102.13	111.88	112.35	117.76	136.09	86.18	104.1	102.94	110.22	120.17	132.33	163.67	87.56	110.19	115.16	117.7	125.9	148.46	146.98	84.48	108.72	121.17	120.65	125.52	137.64	156.56	92.76	111.58	109.59
city	Melbourne	driving		Victoria	Australia	100.0	104.93	107.05	113.38	105.62	85.17	105.58	111.63	112.98	113.71	120.24	104.15	82.43	72.53	101.67	109.63	109.54	105.9	101.88	85.12	100.97	106.33	110.86	115.51	118.02	113.94	90.25	101.22	107.23	113.13	118.81	133.33	116.48	90.67	105.84	111.11	114.59	118.33	123.17	124.36	100.49	103.45	113.85	114.04
city	Melbourne	transit		Victoria	Australia	100.0	101.51	102.92	107.07	104.67	88.51	102.68	109.79	112.2	108.77	112.16	103.59	89.54	76.59	102.23	109.37	106.33	99.39	91.49	84.94	96.83	98.87	104.91	102.85	105.82	109.76	96.56	98.49	101.7	105.5	110.05	115.28	101.7	90.96	104.13	103.48	108.65	110.26	113.73	125.28	106.23	110.49	115.13	117.41
city	Melbourne	walking		Victoria	Australia	100.0	99.97	108.46	121.63	132.04	115.99	105.99	119.39	124.05	118.15	132.55	132.1	115.04	93.28	114.14	118.33	116.32	108.12	113.02	110.58	100.85	105.94	110.77	112.85	117.85	135.5	123.33	105.0	109.17	111.78	118.69	123.83	130.94	119.85	115.03	106.9	114.96	131.31	130.58	155.05	131.54	112.96	113.25	122.22
city	Memphis	driving		Tennessee	United States	100.0	103.39	101.61	106.95	127.75	121.66	84.26	97.09	98.33	100.7	101.41	118.65	121.18	77.86	97.88	100.43	98.58	103.81	124.64	126.39	84.68	98.02	97.59	100.12	103.69	119.76	120.51	87.65	98.1	102.13	103.49	117.12	143.4	133.03	93.73	106.03	99.95	105.19	107.15	130.33	133.87	84.93	100.58	108.46
city	Memphis	transit		Tennessee	United States	100.0	103.11	93.77	91.92	102.35	98.85	69.69	97.38	96.29	102.29	87.98	105.08	95.3	68.32	97.87	97.11	89.73	98.58	108.25	93.17	79.96	97.32	95.96	101.86	99.18	102.79	97.16	84.49	105.13	98.2	92.79	103.11	112.07	105.19	76.52	105.46	99.29	94.32	93.94	111.03	103.88	67.83	85.91	102.84
city	Memphis	walking		Tennessee	United States	100.0	111.49	103.44	108.37	140.38	149.22	94.95	105.54	101.9	101.64	92.65	124.22	146.22	84.66	104.91	102.19	98.34	106.4	142.64	156.8	92.24	102.47	94.47	99.21	103.11	129.72	156.1	105.12	98.87	104.89	103.75	120.54	167.3	178.25	105.68	106.35	95.48	102.35	102.28	138.69	165.22	89.02	99.33	108.22
city	Mexico City	driving	Ciudad de México		Mexico	100.0	99.92	101.77	108.69	130.08	116.84	77.47	95.22	98.7	101.05	105.72	130.61	117.24	78.74	92.35	96.32	100.82	105.48	133.77	112.75	73.79	70.24	98.66	98.88	108.78	130.29	121.47	82.08	97.59	101.6	104.26	115.15	159.38	130.47	87.49	101.0	104.79	106.32	114.0	144.42	142.65	98.88	98.83	99.32
city	Mexico City	transit	Ciudad de México		Mexico	100.0	101.92	103.25	106.87	117.28	92.27	69.2	99.67	102.87	103.1	106.73	115.78	94.39	69.47	97.48	99.5	99.94	102.24	115.38	87.93	59.51	67.65	99.16	101.38	106.99	120.59	101.89	74.49	100.57	101.94	104.83	110.74	125.45	104.69	77.21	101.52	103.43	105.22	108.35	129.08	123.57	88.61	101.43	102.15
city	Mexico City	walking	Ciudad de México		Mexico	100.0	104.29	112.48	115.28	141.15	129.63	81.51	98.8	104.69	107.05	112.07	134.78	131.77	86.66	95.97	98.23	103.59	107.18	133.41	121.72	82.59	75.37	101.11	105.39	117.72	142.16	140.41	93.94	101.35	106.47	113.04	123.62	166.44	152.43	111.38	110.59	110.9	114.69	126.98	162.3	169.93	119.48	105.4	106.78
city	Miami	driving		Florida	United States	100.0	103.67	105.71	109.05	126.28	114.06	86.67	98.67	104.95	102.79	110.12	122.63	112.8	82.05	98.52	103.55	105.18	115.25	132.65	123.52	93.24	105.8	103.92	105.71	110.33	121.0	116.08	87.7	103.16	107.83	111.9	120.02	138.38	117.0	90.57	104.36	112.82	111.72	115.98	127.54	120.1	91.06	103.89	108.66
city	Miami	transit		Florida	United States	100.0	99.91	100.02	101.38	99.07	90.66	77.52	91.11	98.34	90.83	94.63	102.02	89.63	72.92	98.79	98.94	99.81	104.0	111.53	97.23	81.54	100.71	99.65	101.14	104.71	99.92	93.25	81.54	102.08	100.78	102.15	106.68	108.21	87.61	80.75	100.39	105.14	103.4	103.14	106.78	94.75	80.49	102.52	103.4
city	Miami	walking		Florida	United States	100.0	100.61	103.83	107.84	124.99	141.41	105.45	102.91	96.86	94.17	96.7	123.5	138.25	97.93	96.35	99.55	102.21	115.51	145.54	159.48	115.57	104.41	96.78	99.04	105.68	120.96	143.15	107.92	97.65	98.78	104.17	114.73	141.2	130.54	108.55	109.71	106.25	107.9	113.79	131.9	144.38	109.76	104.56	104.12
city	Milan	driving	Milano	Lombardy Region	Italy	100.0	105.06	109.32	106.07	115.5	126.65	101.21	100.46	103.08	106.73	108.69	128.15	125.5	101.98	98.41	107.16	108.67	109.87	116.73	121.78	93.99	97.82	101.79	103.81	107.97	121.78	125.44	110.67	104.7	109.3	117.41	122.85	138.07	131.77	108.64	112.69	116.2	131.45	125.41	138.52	124.13	85.04	76.37	71.75
city	Milan	walking	Milano	Lombardy Region	Italy	100.0	103.68	104.84	108.21	122.85	144.86	97.86	97.61	101.38	105.44	110.25	124.87	149.1	101.42	99.11	106.68	113.4	116.67	133.8	142.14	107.28	102.13	103.87	104.28	108.75	135.27	159.37	109.3	104.24	116.8	122.24	133.46	157.52	162.95	107.24	107.26	128.93	141.96	145.38	155.07	153.12	82.92	62.95	51.05
city	Milwaukee	driving		Wisconsin	United States	100.0	121.71	105.35	108.32	123.06	104.18	84.63	101.24	103.49	103.78	107.6	125.78	116.01	83.09	94.83	103.75	103.18	107.35	129.67	126.38	84.82	94.9	100.48	103.48	109.59	122.71	124.86	78.9	103.75	106.08	106.74	123.63	137.17	128.83	95.31	103.72	110.38	107.02	112.58	134.54	136.07	96.05	100.43	104.32
city	Milwaukee	transit		Wisconsin	United States	100.0	109.62	101.29	100.28	107.84	89.12	77.75	99.08	115.99	112.61	115.0	123.23	99.42	79.96	102.76	110.03	103.86	113.09	122.04	103.22	86.91	111.48	110.19	114.22	112.91	119.28	106.69	85.39	115.41	112.63	118.4	112.08	120.66	107.73	92.68	110.31	113.34	110.03	106.81	117.32	112.63	98.46	110.67	110.65
city	Milwaukee	walking		Wisconsin	United States	100.0	138.26	109.77	111.61	131.12	155.36	103.63	111.05	113.57	112.06	112.74	141.85	161.97	94.63	99.64	109.64	108.55	113.91	162.05	197.19	116.65	99.3	99.62	111.4	126.12	155.74	188.47	98.65	110.04	105.06	102.6	111.91	157.35	189.42	115.37	101.73	115.71	106.14	108.33	155.4	229.37	130.19	101.58	104.07
city	Minneapolis	driving		Minnesota	United States	100.0	100.25	95.44	102.68	85.63	85.24	76.13	94.45	97.05	100.66	108.58	116.85	115.19	81.4	88.38	92.13	92.98	98.67	112.39	113.28	75.49	87.18	92.97	95.1	100.81	113.2	112.32	73.67	93.55	98.59	97.23	99.98	123.4	120.21	89.14	98.85	112.67	99.47	104.06	123.31	122.88	87.26	94.82	98.77
city	Minneapolis	transit		Minnesota	United States	100.0	97.62	91.25	90.3	83.78	70.92	68.0	89.64	108.28	105.33	106.57	104.04	88.32	69.18	94.94	95.26	94.73	97.08	99.55	89.36	68.85	95.09	98.58	96.2	98.4	103.51	83.93	70.46	97.52	99.86	96.75	88.74	101.7	89.93	71.26	92.53	100.23	94.79	96.55	105.97	93.9	74.83	98.29	100.06
city	Minneapolis	walking		Minnesota	United States	100.0	106.28	106.04	111.91	102.66	115.3	91.1	116.09	133.3	134.12	130.39	157.16	179.7	104.33	111.69	112.0	110.96	118.15	152.66	189.2	106.55	107.11	115.54	120.94	125.02	148.98	169.42	91.52	105.1	120.02	117.07	122.79	175.68	207.19	117.08	113.9	113.67	113.05	121.95	172.65	193.35	118.98	115.89	125.32
city	Mito	driving	水戸市	Ibaraki Prefecture	Japan	100.0	100.4	99.09	101.5	122.87	133.84	104.39	98.32	98.57	93.93	100.92	131.1	132.33	97.41	88.59	94.17	97.29	95.79	134.2	131.18	106.48	100.22	97.03	102.9	102.8	136.63	146.32	119.31	129.51	108.92	107.64	110.41	138.88	128.43	113.05	110.89	111.09	111.03	120.31	146.5	182.85	146.71	116.27	105.7
city	Mito	transit	水戸市	Ibaraki Prefecture	Japan	100.0	99.73	100.13	105.97	119.72	129.27	100.8	98.14	94.38	92.66	101.01	128.29	132.68	99.75	91.9	95.51	92.35	96.47	129.87	126.21	104.17	102.05	99.34	99.28	99.95	132.75	152.88	120.18	125.47	113.74	107.81	107.45	133.74	122.62	111.36	110.11	108.31	109.12	115.52	138.6	162.33	140.1	113.07	102.18
city	Mito	walking	水戸市	Ibaraki Prefecture	Japan	100.0	96.09	102.59	115.82	140.75	153.71	126.07	114.55	102.2	100.18	123.43	156.48	175.3	107.21	92.04	106.59	108.75	115.91	165.19	160.62	131.47	128.18	119.03	108.13	118.95	153.01	171.82	135.25	140.18	138.11	126.46	131.3	171.47	133.14	117.19	121.8	130.07	130.11	147.03	157.76	211.16	177.54	141.58	125.63
city	Modesto	driving		California	United States	100.0	98.64	100.81	101.5	112.17	106.05	77.56	88.83	99.41	102.58	101.5	116.73	109.41	76.7	96.47	95.11	98.44	101.07	116.48	109.44	71.22	104.54	98.93	100.43	103.85	120.94	112.51	85.25	103.57	101.68	105.87	116.25	138.13	112.61	87.8	93.43	103.88	103.41	106.51	126.84	121.25	91.48	106.45	104.05
city	Modesto	transit		California	United States	100.0	103.37	91.91	84.64	91.91	77.49	59.16	71.16	92.05	88.95	81.81	83.15	69.14	67.92	95.15	80.59	85.98	80.19	81.0	80.46	60.38	85.18	76.55	81.13	79.51	100.13	74.39	72.1	95.28	84.5	90.03	102.7	126.15	92.18	76.55	76.68	102.83	96.23	90.03	87.74	79.11	92.99	120.62	107.82
city	Modesto	walking		California	United States	100.0	103.55	98.2	92.29	104.55	111.87	70.33	81.86	98.31	106.49	91.93	114.36	110.95	81.59	93.62	99.5	101.86	98.86	112.84	114.2	71.05	93.48	98.34	97.09	101.55	125.21	118.86	87.13	100.11	94.07	107.49	109.68	130.75	116.64	88.08	97.12	108.82	97.34	99.2	117.11	128.56	86.13	100.78	99.08
city	Monterey	driving		California	United States	100.0	93.97	99.86	99.91	130.61	163.49	138.52	125.66	98.03	103.85	108.69	128.7	145.4	109.66	102.6	102.33	103.18	104.58	124.61	144.56	94.08	103.66	106.77	124.25	127.33	148.45	156.93	130.62	113.1	105.74	113.3	123.59	176.14	225.12	203.34	170.6	122.36	118.73	120.53	143.51	172.62	132.32	113.58	115.28
city	Monterey	transit		California	United States	100.0	86.1	91.07	100.25	127.79	117.62	100.5	96.77	90.57	105.96	88.09	142.18	131.76	88.34	106.45	107.44	116.63	107.94	102.23	128.78	110.42	99.5	103.97	106.45	105.96	107.94	109.18	97.77	115.14	105.71	116.87	121.84	145.41	117.87	131.02	121.59	120.35	113.4	108.19	128.29	125.31	106.7	113.65	105.21
city	Monterey	walking		California	United States	100.0	90.19	92.19	86.35	142.62	242.13	182.22	138.82	98.37	108.83	107.89	140.05	206.5	124.27	108.83	104.94	97.22	102.17	133.1	185.94	92.73	95.59	101.76	115.86	118.06	147.0	192.6	133.51	110.46	98.04	96.77	121.62	210.75	355.09	288.8	185.17	125.62	135.68	127.83	174.79	219.7	152.76	118.43	135.43
city	Monterrey	driving		Nuevo León	Mexico	100.0	108.92	113.43	113.8	143.09	147.02	85.3	105.11	105.9	105.86	112.4	137.68	140.48	86.41	104.78	107.19	110.13	112.7	144.94	145.15	94.11	85.04	105.44	107.56	109.68	140.26	155.62	93.85	110.75	119.63	116.8	123.3	159.97	160.91	97.35	107.36	112.98	126.7	121.53	135.67	153.51	94.54	110.13	115.88
city	Monterrey	walking		Nuevo León	Mexico	100.0	107.87	112.28	112.25	131.93	154.95	84.29	101.15	105.31	108.23	108.38	142.92	151.49	90.05	104.95	120.91	111.75	114.25	136.82	156.86	102.81	82.46	108.04	107.93	107.31	141.15	173.41	95.87	111.1	115.94	115.71	123.41	162.0	181.31	100.82	109.47	111.69	107.17	110.79	127.23	171.53	97.95	113.29	113.58
city	Montpellier	driving		Languedoc-Roussillon	France	100.0	104.44	105.47	113.0	116.38	120.83	82.59	96.55	98.67	104.22	107.66	112.06	108.29	87.26	102.75	105.19	105.66	105.5	115.05	115.88	84.74	102.2	105.92	108.71	112.6	124.25	110.53	84.77	103.99	104.2	105.66	119.03	130.71	119.59	80.64	101.19	110.87	104.65	107.72	117.1	110.28	95.27	110.96	111.53
city	Montpellier	walking		Languedoc-Roussillon	France	100.0	110.08	109.29	126.41	125.46	134.99	68.68	91.87	99.97	100.09	113.2	118.75	128.7	76.28	102.75	110.41	113.21	114.82	125.49	142.92	72.46	104.16	105.0	109.04	125.41	135.59	129.96	74.42	103.28	115.74	117.81	148.52	171.12	155.79	69.3	100.15	119.09	108.82	112.89	121.69	123.98	82.5	112.76	122.11
city	Montreal	driving	Montréal	Quebec	Canada	100.0	101.01	106.71	110.64	117.82	100.38	73.03	99.49	100.45	107.09	108.45	123.73	107.93	76.21	95.66	98.5	100.67	104.35	120.42	110.1	83.64	91.84	97.22	101.23	104.56	100.95	102.63	79.27	120.77	109.81	109.81	116.2	128.24	112.96	89.36	103.11	106.67	117.55	111.72	126.38	110.69	82.46	98.02	104.64
city	Montreal	transit	Montréal	Quebec	Canada	100.0	100.85	104.22	108.68	110.74	101.08	82.55	104.29	105.56	107.05	108.94	120.67	101.45	81.04	101.45	107.47	101.12	105.93	115.59	103.2	82.75	98.69	102.06	103.72	108.33	113.84	110.31	87.03	112.65	107.83	109.11	113.2	120.66	108.67	92.21	101.2	102.58	106.72	112.23	124.14	104.54	82.93	97.94	101.31
city	Montreal	walking	Montréal	Quebec	Canada	100.0	103.16	114.86	112.96	122.87	124.74	84.83	93.97	100.68	107.28	118.09	145.92	133.71	86.78	103.04	108.6	104.53	111.04	138.9	144.61	91.4	96.08	104.77	105.88	105.0	111.5	136.13	88.24	102.05	105.72	114.31	119.14	149.13	170.69	135.51	112.34	105.32	114.27	117.38	143.34	145.74	97.43	103.27	110.01
city	Moscow	driving	Москва		Russia	100.0	103.68	103.65	108.89	116.36	116.93	106.76	107.77	113.98	114.99	110.96	120.76	116.22	110.39	116.79	116.99	112.24	116.27	120.51	113.43	107.37	108.62	111.77	115.24	116.29	119.21	120.2	113.89	120.79	121.17	124.75	124.48	136.13	126.69	115.6	117.48	123.64	124.96	132.27	147.4	131.41	97.9	119.27	117.85
city	Moscow	walking	Москва		Russia	100.0	105.14	105.85	111.56	123.17	123.87	97.9	107.27	107.41	110.99	105.41	117.14	115.62	102.21	109.35	111.5	115.61	111.35	122.57	116.93	92.48	104.31	107.42	109.89	107.54	105.3	111.56	101.89	114.42	116.4	121.53	126.18	142.11	132.71	110.35	117.88	129.82	131.09	144.81	157.99	138.53	96.02	108.46	117.52
city	Mumbai	driving	मुंबई		India	100.0	101.26	101.7	108.77	120.52	134.5	105.0	103.59	101.69	103.8	107.76	112.23	115.17	99.34	104.34	104.33	105.69	116.55	115.37	121.35	104.22	101.6	105.94	100.37	102.31	115.93	123.34	112.92	101.72	103.44	111.86	117.67	146.64	129.2	119.81	108.42	105.42	104.04	107.07	103.78	111.47	105.92	102.58	106.05
city	Mumbai	walking	मुंबई		India	100.0	97.79	102.37	100.11	111.45	121.4	96.69	108.75	104.72	101.41	102.64	101.63	114.7	94.77	101.68	99.52	99.36	108.27	114.01	114.89	97.76	95.92	104.78	101.17	106.38	117.08	126.63	105.87	101.31	98.99	103.66	106.64	129.59	123.45	102.51	104.75	97.84	104.24	98.0	107.5	103.12	94.96	93.46	94.26
city	Munich	driving	München	Bavaria	Germany	100.0	103.02	104.46	106.0	115.29	111.22	101.73	101.47	102.38	103.51	103.52	120.44	120.87	105.41	111.16	123.69	106.96	113.8	126.29	125.65	106.25	114.16	110.35	112.4	111.18	137.63	158.87	126.92	107.65	112.65	111.54	116.06	159.51	164.7	124.99	113.51	110.66	110.59	113.27	162.24	155.44	100.24	97.72	100.11
city	Munich	walking	München	Bavaria	Germany	100.0	106.97	110.12	107.98	129.5	125.08	82.58	99.78	99.66	101.06	105.38	129.42	162.32	100.26	111.97	105.1	106.25	111.34	125.7	142.02	87.23	96.47	107.16	117.52	119.34	139.29	169.22	120.82	91.77	102.01	109.56	124.33	150.02	166.21	110.54	120.75	120.05	111.66	120.0	142.95	164.07	87.62	103.66	100.78
city	Murrieta	driving		California	United States	100.0	102.35	109.54	108.35	131.35	134.47	98.27	105.83	105.98	105.03	111.17	127.78	133.88	94.39	101.59	103.27	102.95	110.21	135.19	126.09	91.68	101.91	105.05	106.3	109.5	129.96	139.08	95.02	104.82	108.4	110.56	120.03	151.45	144.18	110.37	118.08	113.19	114.04	118.21	139.81	137.22	108.47	112.56	113.79
city	Murrieta	transit		California	United States	100.0	96.65	104.45	99.05	99.45	88.61	86.71	87.36	102.65	93.5	96.9	92.45	78.31	67.47	94.85	88.36	94.85	96.4	102.85	78.21	76.66	94.45	97.8	96.25	94.15	102.95	91.2	69.42	97.35	94.2	111.74	102.85	105.65	93.4	77.81	106.65	119.19	115.74	112.94	103.15	83.76	87.11	108.6	103.25
city	Murrieta	walking		California	United States	100.0	103.19	112.38	105.2	128.86	162.7	114.62	118.34	103.17	107.1	106.23	136.19	162.49	109.08	95.47	104.6	104.51	110.29	129.63	152.33	104.09	101.98	98.71	104.73	112.07	129.74	159.2	107.12	102.32	111.04	110.31	122.8	158.27	169.69	132.78	126.06	106.77	116.75	112.17	144.74	155.82	115.8	110.08	112.89
city	Mönchengladbach	driving		North Rhine-Westphalia	Germany	100.0	99.82	99.82	98.8	99.34	92.03	91.59	99.87	105.55	101.98	100.38	99.81	97.02	91.67	100.48	97.54	99.18	97.61	100.12	96.37	90.14	98.24	98.25	98.65	95.0	97.91	91.79	81.27	96.07	99.47	100.81	103.24	104.22	96.25	88.31	101.8	102.38	99.97	88.42	93.37	88.12	68.77	82.38	97.79
city	Mönchengladbach	walking		North Rhine-Westphalia	Germany	100.0	99.28	101.61	110.63	112.46	113.26	86.38	103.57	101.25	103.25	103.09	109.06	120.8	83.03	112.65	99.37	98.36	104.72	121.09	119.76	83.97	108.65	97.61	106.36	107.16	114.1	120.22	64.04	89.25	103.93	102.8	103.95	123.72	122.92	80.21	110.99	112.7	107.76	110.2	103.57	109.23	84.02	109.42	115.98
city	Münster	driving		North Rhine-Westphalia	Germany	100.0	101.28	102.85	105.19	113.03	110.35	96.15	95.01	100.19	102.04	97.3	110.52	103.68	93.62	94.19	96.35	94.94	105.07	115.2	119.08	98.27	101.9	104.03	105.01	104.65	113.54	109.35	87.98	98.15	102.16	105.06	105.89	121.53	115.4	98.11	103.31	104.92	104.96	101.14	111.61	96.67	80.58	93.34	103.85
city	Münster	walking		North Rhine-Westphalia	Germany	100.0	99.27	110.72	112.96	123.08	155.6	87.15	100.19	106.86	107.8	108.07	119.16	146.8	82.83	96.09	95.06	103.86	109.8	134.41	162.59	81.21	112.44	108.42	123.37	110.26	142.65	162.67	60.62	85.34	102.48	115.17	108.29	138.33	178.3	70.74	108.72	115.33	117.0	110.39	114.04	119.49	57.22	102.05	102.16
city	Nagoya	driving	名古屋市	Aichi Prefecture	Japan	100.0	100.03	100.95	103.26	131.95	136.73	107.13	100.89	100.97	100.7	103.77	135.84	138.86	105.79	99.51	102.47	104.27	106.3	135.74	138.77	111.26	105.84	106.44	106.89	107.99	137.01	148.7	119.74	122.41	112.11	109.16	111.56	138.35	135.16	117.15	111.35	110.69	113.17	119.74	143.07	154.3	136.38	115.31	107.85
city	Nagoya	transit	名古屋市	Aichi Prefecture	Japan	100.0	99.21	101.92	105.64	140.38	140.51	106.17	101.34	100.91	101.32	105.82	140.76	144.55	106.47	101.51	104.73	105.54	108.08	142.92	143.41	114.32	109.94	110.36	108.45	109.77	139.67	159.57	119.4	125.05	111.19	109.32	111.13	139.27	134.43	115.56	111.71	110.03	112.19	121.99	146.61	155.65	137.23	114.82	104.74
city	Nagoya	walking	名古屋市	Aichi Prefecture	Japan	100.0	98.17	102.87	104.24	157.65	168.17	104.37	97.56	100.66	97.16	106.57	157.96	171.01	103.8	99.27	111.48	111.93	112.94	160.72	168.31	119.49	119.15	118.97	113.8	116.96	158.14	173.45	122.57	140.68	119.07	115.58	119.95	158.96	150.28	120.1	114.62	117.98	120.95	144.54	177.73	200.32	173.65	132.63	117.93
city	Naha	driving	那覇市	Okinawa Prefecture	Japan	100.0	95.42	100.61	110.74	132.3	132.25	103.97	98.19	96.42	100.01	105.5	137.83	134.58	98.91	98.47	96.41	96.94	100.44	127.17	135.79	105.79	104.99	103.38	106.37	105.78	138.09	150.63	116.44	133.71	118.62	116.09	124.33	153.2	162.79	124.79	127.05	119.47	121.74	125.13	147.18	149.52	135.09	122.95	118.73
city	Naha	transit	那覇市	Okinawa Prefecture	Japan	100.0	98.85	105.93	112.92	137.09	140.38	112.3	107.6	103.76	102.99	109.13	146.71	139.53	100.87	97.27	97.18	94.81	101.05	132.43	135.02	111.79	106.72	108.1	110.35	109.94	143.92	169.92	125.72	138.57	124.34	123.38	128.99	158.12	159.86	128.84	128.42	120.87	123.29	124.98	150.01	151.95	142.64	132.28	122.14
city	Naha	walking	那覇市	Okinawa Prefecture	Japan	100.0	96.03	102.48	110.31	132.75	157.46	113.16	108.82	102.65	103.38	109.33	150.6	151.53	101.53	103.82	95.72	93.77	101.54	131.85	133.9	109.35	107.21	110.8	113.9	112.04	141.21	158.56	121.65	140.08	120.52	123.37	127.87	156.74	161.6	126.14	133.75	128.17	130.38	124.18	151.92	159.17	147.43	133.62	129.49
city	Nantes	driving		Pays de la Loire Region	France	100.0	103.76	110.09	105.68	110.54	113.35	84.53	95.63	98.03	108.42	105.05	110.76	109.36	87.74	94.08	97.98	108.05	106.87	116.71	126.68	90.61	109.66	107.03	101.16	108.96	111.82	123.95	86.83	99.67	100.0	106.68	112.46	122.07	112.04	89.92	103.68	101.76	103.61	106.15	107.94	95.08	77.34	93.25	92.82
city	Nantes	walking		Pays de la Loire Region	France	100.0	111.53	130.84	132.44	131.81	162.74	73.69	98.33	116.7	138.09	134.22	131.68	154.14	75.21	90.78	102.53	130.99	122.84	130.11	181.94	74.77	98.22	113.86	116.43	137.47	142.63	173.82	69.14	101.1	105.61	120.24	135.0	145.23	150.22	71.13	105.42	109.81	117.18	121.08	120.42	127.55	62.6	86.64	95.13
city	Naples	driving		Florida	United States	100.0	105.82	104.43	109.04	123.15	111.38	88.59	108.2	112.47	107.99	108.57	118.09	104.43	79.76	101.66	103.52	106.12	107.73	117.99	103.93	77.16	109.8	108.0	109.42	115.72	128.48	116.4	87.3	114.14	117.01	122.56	129.19	138.77	118.37	101.52	122.32	137.16	125.58	129.3	142.52	120.57	92.64	117.15	118.41
city	Naples	walking		Florida	United States	100.0	107.48	107.59	110.28	125.4	133.48	109.17	120.78	111.46	108.6	107.42	114.98	120.08	84.34	112.46	104.75	109.0	116.16	112.29	104.66	79.51	106.27	107.41	116.16	120.17	131.74	144.3	94.51	120.38	112.39	117.44	131.76	152.73	137.37	117.88	129.6	129.28	126.7	131.34	140.47	135.15	102.58	118.75	119.72
city	Naples	driving	Napoli	Campania Region	Italy	100.0	106.41	105.32	105.77	109.69	120.21	99.59	99.64	101.36	98.93	104.27	109.25	125.46	94.63	99.82	96.09	98.25	101.21	105.57	127.6	99.88	100.34	100.21	95.07	101.0	113.1	130.42	105.61	100.98	104.56	106.13	114.02	146.97	136.4	115.97	105.91	106.48	105.31	114.15	125.64	131.3	109.27	103.54	99.84
city	Naples	walking	Napoli	Campania Region	Italy	100.0	108.93	99.71	103.22	115.25	138.66	103.44	93.41	93.3	92.42	106.48	121.16	158.58	103.31	96.97	89.9	89.45	94.99	113.56	158.08	107.5	103.96	96.64	86.1	98.42	124.29	165.91	112.05	103.21	99.28	104.84	125.09	182.41	196.63	134.09	115.75	112.51	112.88	133.99	157.65	189.35	140.88	130.54	120.58
city	Nashville	driving		Tennessee	United States	100.0	101.97	101.41	108.58	123.37	116.05	86.39	91.68	96.17	100.1	104.59	115.21	106.18	75.09	93.5	97.73	99.77	105.24	120.23	111.18	79.18	94.2	99.18	99.05	104.6	104.37	107.44	85.33	99.16	105.63	102.87	115.45	139.59	130.68	97.42	105.72	104.9	109.4	106.61	127.35	123.64	85.74	100.01	108.3
city	Nashville	transit		Tennessee	United States	100.0	93.3	87.66	99.09	111.1	104.18	85.08	92.18	92.65	91.34	93.01	100.66	93.67	79.59	88.36	96.87	99.71	93.56	109.46	98.33	79.18	100.15	88.79	104.15	108.22	101.46	103.35	84.17	95.74	104.55	97.05	106.19	120.63	113.86	92.03	99.53	102.69	101.75	99.24	114.26	111.75	84.06	93.2	94.18
city	Nashville	walking		Tennessee	United States	100.0	87.31	84.6	96.02	144.59	196.47	121.18	76.85	73.19	75.73	79.73	119.32	133.4	74.69	77.44	75.27	85.65	91.16	120.63	140.58	81.6	77.81	71.16	74.9	85.09	109.19	147.89	98.82	85.61	85.53	76.81	100.38	161.59	206.95	135.17	104.55	84.92	104.62	92.41	140.86	187.82	92.78	76.52	97.83
city	New Haven	driving		Connecticut	United States	100.0	107.74	110.46	111.37	131.27	98.47	93.73	108.96	110.74	111.47	115.74	138.96	127.18	95.63	101.65	105.67	108.38	113.78	143.29	132.46	93.06	109.14	106.92	109.32	112.85	135.29	137.02	97.23	104.36	107.62	113.06	120.38	153.16	136.42	105.77	120.87	113.82	115.77	121.74	146.99	144.86	115.37	112.54	112.92
city	New Haven	transit		Connecticut	United States	100.0	111.75	115.8	113.78	121.25	88.2	80.68	106.3	116.61	125.71	112.65	125.21	98.74	88.79	119.36	118.64	118.37	121.03	131.34	100.05	82.08	123.41	122.56	115.49	118.28	124.76	107.16	90.05	106.35	120.98	122.2	131.47	130.66	105.27	93.74	117.15	125.62	124.58	128.73	134.58	109.19	89.24	121.48	111.84
city	New Haven	walking		Connecticut	United States	100.0	104.33	101.44	99.17	111.8	82.31	86.65	77.54	96.4	94.61	113.51	151.08	140.53	82.76	86.89	85.83	89.83	103.89	149.57	168.22	82.71	90.15	92.38	87.49	100.15	122.33	133.9	78.9	75.95	77.44	92.76	104.41	140.81	135.08	100.28	106.39	92.18	103.15	103.75	146.07	153.43	88.09	90.98	93.35
city	New Orleans	driving		Louisiana	United States	100.0	80.26	63.74	68.61	84.95	88.71	63.0	60.22	60.68	61.4	62.69	81.09	83.39	51.94	59.0	60.12	59.07	63.41	82.41	87.13	54.75	59.33	62.9	58.68	64.3	89.24	93.57	71.63	63.53	65.53	67.05	75.07	111.21	110.41	71.57	69.66	73.39	84.26	80.64	144.04	177.3	141.45	107.75	128.99
city	New Orleans	transit		Louisiana	United States	100.0	87.11	81.97	89.0	103.68	108.13	84.37	79.55	82.56	79.48	78.34	95.11	99.56	66.41	77.52	77.45	74.08	82.31	98.52	102.71	77.38	81.51	76.43	74.51	80.08	106.67	118.44	89.28	88.25	85.07	90.82	92.72	112.32	111.48	80.7	103.4	94.43	102.85	87.34	141.63	159.68	127.96	115.59	123.12
city	New Orleans	walking		Louisiana	United States	100.0	32.72	26.49	32.19	52.08	73.23	45.63	28.62	23.56	24.65	26.81	45.9	60.37	32.13	29.34	25.46	23.0	28.36	45.26	64.71	33.67	27.96	27.16	25.56	30.98	55.76	80.31	49.74	31.63	28. Jan	29. Mai	37.44	71.77	95.03	58.11	37.69	33.29	47.37	38.35	119.09	199.67	151.46	96.02	154.5
city	New York City	driving	NYC	New York	United States	100.0	101.51	104.51	108.78	122.44	99.7	93.56	97.6	99.99	101.69	106.78	121.91	112.91	89.93	94.43	97.47	99.39	103.34	119.15	116.34	85.28	95.86	98.35	99.11	104.82	117.89	119.65	93.07	99.16	102.68	104.14	111.82	136.44	121.06	98.96	103.57	103.61	107.16	108.96	124.45	124.87	97.11	99.75	103.04
city	New York City	transit	NYC	New York	United States	100.0	92.66	95.29	96.42	107.5	101.22	93.41	87.91	94.76	98.07	101.52	114.06	105.16	85.92	91.57	91.79	93.18	98.02	110.46	109.24	83.39	91.31	92.84	93.88	97.57	111.75	117.34	89.88	91.7	95.7	97.68	103.34	118.61	113.45	95.82	100.99	99.87	102.57	104.23	115.72	117.34	87.97	91.49	92.14
city	New York City	walking	NYC	New York	United States	100.0	96.09	105.77	101.73	117.09	115.37	110.42	88.56	91.09	98.48	105.69	131.74	122.53	98.1	91.96	93.49	95.82	100.4	126.24	136.71	89.21	97.54	98.84	98.97	100.91	122.43	143.47	102.55	89.63	98.37	103.49	106.9	141.51	144.7	124.04	115.57	106.31	112.61	111.55	132.75	153.65	108.09	98.45	94.25
city	Newcastle upon Tyne	driving	Newcastle	England	United Kingdom	100.0	105.78	108.67	103.59	112.75	109.49	88.3	101.71	105.08	106.75	104.93	116.03	124.58	98.77	102.49	108.24	110.09	107.8	117.99	119.84	96.47	101.76	108.78	106.6	105.41	117.72	114.8	88.22	102.27	106.79	107.91	111.81	122.46	121.04	104.03	111.54	114.68	122.32	115.61	129.93	118.04	96.89	113.94	106.87
city	Newcastle upon Tyne	transit	Newcastle	England	United Kingdom	100.0	98.57	98.2	97.22	98.99	85.95	89.65	102.18	96.58	106.61	103.93	101.8	97.18	81.76	102.61	102.5	109.13	109.45	100.47	94.03	85.95	98.91	106.65	95.36	101.92	97.09	96.11	87.3	96.54	96.28	99.94	99.94	97.54	92.22	98.57	111.63	109.09	120.87	105.39	110.82	97.86	88.13	106.12	104.56
city	Newcastle upon Tyne	walking	Newcastle	England	United Kingdom	100.0	113.23	111.99	106.1	141.68	175.15	90.32	113.32	119.68	122.43	127.6	159.93	203.1	105.39	118.18	122.59	132.15	117.71	160.69	209.46	105.95	106.5	119.08	126.19	119.99	151.49	187.76	83.6	98.45	104.36	121.97	117.09	179.74	185.91	147.33	135.97	133.95	153.37	128.73	176.83	190.48	99.29	96.01	113.45
city	Nice	driving		Provence-Alpes-Côte d'Azur Region	France	100.0	103.87	103.22	101.75	106.53	111.11	86.39	94.04	97.74	100.73	102.74	113.45	106.51	85.48	97.72	101.79	109.86	103.53	108.45	107.8	90.95	99.54	100.63	109.81	108.29	111.49	113.65	91.03	106.18	105.99	110.46	112.38	133.4	136.33	104.12	113.56	120.6	117.77	118.34	121.86	119.9	102.55	111.55	112.35
city	Nice	transit		Provence-Alpes-Côte d'Azur Region	France	100.0	82.94	108.08	99.94	109.62	112.25	102.69	94.8	98.59	102.95	97.11	91.73	98.59	99.23	107.12	98.4	102.5	108.02	114.24	105.32	102.31	105.39	99.62	99.81	85.95	119.24	116.16	109.24	119.44	113.15	112.76	122.32	127.97	132.78	141.05	216.29	211.42	201.09	170.43	193.46	189.29	198.01	185.05	187.17
city	Nice	walking		Provence-Alpes-Côte d'Azur Region	France	100.0	113.89	102.16	106.66	113.18	132.26	75.59	92.54	100.27	100.29	109.72	125.09	126.2	73.13	98.77	110.42	124.89	116.91	129.25	131.37	81.31	106.2	107.14	115.8	119.09	126.72	132.87	85.59	108.17	114.73	118.56	129.38	158.78	182.03	104.68	126.5	143.68	141.71	145.91	142.5	157.16	103.65	115.31	123.94
city	Niigata	driving	新潟市	Niigata Prefecture	Japan	100.0	100.14	103.79	107.52	135.03	134.15	102.71	97.45	102.28	101.71	102.22	129.45	138.38	100.99	96.79	97.02	94.56	98.57	122.64	126.95	97.61	104.14	103.42	102.19	103.98	120.14	129.48	111.92	122.53	112.45	111.05	109.4	140.85	137.5	114.37	110.22	110.8	116.29	117.98	152.56	153.01	142.24	115.4	112.91
city	Niigata	transit	新潟市	Niigata Prefecture	Japan	100.0	103.85	105.18	115.53	153.26	142.81	102.58	102.97	107.76	104.1	104.71	128.35	135.41	98.31	96.32	100.42	99.78	100.94	125.31	127.17	102.58	107.68	111.35	108.98	115.72	133.58	150.04	118.04	127.95	120.84	118.58	115.16	138.38	137.19	117.62	116.66	115.68	118.93	121.17	153.62	151.25	143.53	122.96	117.17
city	Niigata	walking	新潟市	Niigata Prefecture	Japan	100.0	110.19	106.61	132.24	286.12	245.83	113.88	112.84	121.41	113.25	113.71	161.93	188.54	103.52	97.95	104.39	102.42	111.28	151.69	175.64	120.17	116.91	122.8	121.33	143.2	172.73	186.15	139.22	148.4	135.67	127.62	140.06	188.8	166.49	127.91	123.29	134.89	127.01	152.24	218.07	213.54	188.25	157.49	148.8
city	Norfolk	driving		Virginia	United States	100.0	102.14	103.38	105.31	116.06	107.76	80.78	86.16	90.66	92.33	95.08	112.07	110.12	75.5	91.52	90.0	88.93	96.29	117.07	110.83	77.85	89.19	92.4	92.13	96.72	112.24	109.28	80.26	93.44	96.34	99.54	111.8	135.19	119.68	89.09	98.63	97.67	102.35	102.14	106.23	116.81	83.44	94.26	98.23
city	Norfolk	transit		Virginia	United States	100.0	81.24	89.27	82.78	87.54	84.59	64.66	77.97	85.68	85.84	83.7	91.21	83.3	59.62	85.44	85.16	83.54	81.52	100.2	84.35	64.22	90.6	89.92	86.65	95.4	87.98	80.15	73.46	88.83	82.17	86.37	89.15	93.3	90.24	73.46	90.28	93.79	92.54	77.05	84.23	90.92	73.78	86.24	83.78
city	Norfolk	walking		Virginia	United States	100.0	93.29	97.14	97.9	115.22	122.44	86.05	77.77	81.74	84.13	85.46	115.9	127.63	77.64	87.97	80.7	79.57	84.64	112.05	133.33	74.93	85.25	87.53	82.82	85.18	109.9	123.29	79.92	86.47	81.52	88.4	100.06	142.87	139.98	90.51	92.69	89.12	88.12	78.9	100.94	131.19	81.76	88.66	86.87
city	Nottingham	driving		England	United Kingdom	100.0	101.77	102.91	100.43	110.77	101.49	93.54	98.53	106.13	110.32	100.56	113.45	104.77	88.8	97.55	103.56	110.1	100.21	111.91	110.6	90.09	97.09	107.5	108.37	127.72	212.85	135.75	110.43	223.05	157.85	150.8	125.34	133.92	117.57	106.52	124.12	139.72	135.31	120.4	126.13	125.75	93.8	115.98	114.35
city	Nottingham	transit		England	United Kingdom	100.0	105.99	110.98	108.86	104.42	100.0	93.99	105.3	115.16	118.63	108.03	117.16	99.74	97.24	104.23	112.71	128.45	111.36	115.26	108.22	94.2	111.62	118.23	120.6	113.14	166.85	122.43	103.4	151.28	129.16	132.7	111.74	127.07	111.19	93.63	112.1	117.02	129.78	113.95	120.13	125.86	93.32	110.65	114.66
city	Nottingham	walking		England	United Kingdom	100.0	99.67	121.01	106.95	140.5	157.69	109.7	105.26	128.56	131.16	114.9	160.63	177.39	96.51	109.23	113.28	133.27	108.6	152.34	208.46	94.72	101.9	122.5	137.49	118.58	211.45	216.89	83.67	147.92	130.17	138.21	140.05	180.26	210.54	91.44	112.9	118.74	141.1	128.13	159.78	215.18	89.97	98.67	108.32
city	Nuremberg	driving	Nürnberg	Bavaria	Germany	100.0	102.19	103.71	100.9	120.22	103.84	89.8	96.89	97.95	95.8	96.64	105.3	102.64	87.21	97.52	107.17	107.91	104.84	119.25	118.24	96.06	102.0	100.11	100.77	96.55	122.78	134.7	100.24	99.94	108.82	118.65	119.67	137.25	124.72	98.66	108.97	107.02	103.13	101.11	121.54	111.38	86.83	96.75	97.15
city	Nuremberg	transit	Nürnberg	Bavaria	Germany	100.0	98.75	92.48	85.5	99.14	92.32	82.52	88.24	91.85	89.81	85.34	90.44	89.58	80.96	99.76	119.75	115.05	115.05	113.01	112.46	93.1	90.52	90.75	98.51	83.7	104.47	107.45	91.61	98.04	133.31	141.3	121.71	122.18	106.74	118.81	216.54	248.98	201.65	159.4	144.83	158.23	141.85	141.69	142.32
city	Nuremberg	walking	Nürnberg	Bavaria	Germany	100.0	108.84	108.48	108.15	126.18	138.26	74.94	97.69	94.07	95.8	98.05	110.88	130.35	75.01	102.28	113.52	111.09	118.72	133.61	152.73	79.72	99.47	96.29	103.68	103.97	122.11	153.02	82.07	83.4	118.64	126.67	124.38	149.11	175.46	88.34	97.48	110.01	105.83	99.22	114.28	149.31	80.18	102.12	98.28
city	Okayama	driving	岡山市	Okayama Prefecture	Japan	100.0	103.09	104.63	110.63	131.34	140.47	105.03	102.28	101.75	104.12	106.03	133.64	144.75	105.75	101.22	104.81	108.0	104.6	132.64	142.87	109.48	107.51	104.98	105.96	109.36	139.26	162.95	123.05	143.34	119.93	117.47	116.45	143.18	147.38	121.98	115.47	115.85	120.73	123.52	151.78	177.58	157.22	122.78	114.68
city	Okayama	transit	岡山市	Okayama Prefecture	Japan	100.0	103.48	104.29	115.31	133.22	139.89	102.26	102.9	102.26	101.43	108.48	133.19	143.28	106.56	101.8	104.73	108.36	103.8	131.43	137.82	109.49	109.73	105.23	105.64	110.89	141.19	171.18	125.18	142.43	122.03	121.37	116.1	143.13	145.61	122.06	115.33	117.36	118.4	125.38	149.0	169.46	152.4	124.69	114.8
city	Okayama	walking	岡山市	Okayama Prefecture	Japan	100.0	108.76	116.46	135.85	175.02	182.47	106.08	110.28	113.16	109.5	118.29	167.42	191.04	103.3	103.91	123.85	131.07	120.5	164.15	170.55	121.5	127.59	122.15	115.48	123.08	174.35	203.02	148.73	172.25	136.64	139.63	146.34	182.01	182.73	141.32	134.8	142.9	138.03	154.1	173.86	224.97	187.3	155.54	144.97
city	Oklahoma City	driving		Oklahoma	United States	100.0	105.75	104.84	104.14	120.49	124.24	82.5	101.3	100.33	97.52	107.83	124.67	121.18	77.6	100.09	94.42	97.92	104.19	128.12	129.66	83.41	98.08	97.05	53.58	95.97	124.84	125.93	84.96	101.17	105.69	106.05	116.59	144.03	127.88	89.47	107.6	106.58	107.53	111.09	134.47	129.51	83.1	100.66	108.56
city	Oklahoma City	transit		Oklahoma	United States	100.0	116.2	103.69	97.65	117.88	120.15	82.87	111.67	90.76	101.51	105.88	117.72	115.2	78.25	101.76	94.63	92.95	105.12	115.2	131.57	91.69	113.43	99.92	85.14	101.51	112.34	118.98	83.29	105.88	102.85	104.2	107.56	125.69	118.39	92.61	106.88	106.21	106.13	115.79	128.55	121.24	91.77	113.27	109.99
city	Oklahoma City	walking		Oklahoma	United States	100.0	99.43	89.81	79.03	96.71	117.65	63.54	79.73	72.99	72.83	83.9	103.89	107.9	60.41	83.0	63.09	72.69	75.36	99.33	115.05	63.59	71.04	71.0	43.7	71.0	96.57	115.37	72.31	72.7	75.46	74.53	82.26	115.64	113.59	70.91	82.11	76.68	78.57	83.04	114.62	114.47	59.62	72.87	78.88
city	Omaha	driving		Nebraska	United States	100.0	103.25	102.7	107.54	76.29	112.02	85.31	99.01	105.42	81.04	96.43	124.36	138.82	91.85	96.49	100.73	99.29	103.97	127.95	136.41	89.35	93.44	107.42	101.97	106.05	130.67	142.52	98.19	99.19	106.46	104.77	112.44	152.33	156.26	114.51	111.16	107.74	103.31	119.53	148.36	153.64	102.42	102.52	106.36
city	Omaha	transit		Nebraska	United States	100.0	94.25	91.65	94.71	86.18	90.54	72.63	79.04	104.92	80.15	106.68	102.13	111.6	70.5	94.99	95.45	91.84	96.94	105.66	107.42	70.78	92.3	92.21	109.0	108.44	114.66	107.88	75.6	88.5	89.15	90.45	90.35	105.47	108.44	90.72	102.78	102.6	95.64	106.68	111.87	117.16	83.58	104.08	102.41
city	Omaha	walking		Nebraska	United States	100.0	102.1	93.77	99.71	91.98	133.72	82.3	92.48	94.47	83.38	92.26	123.12	153.86	97.13	85.62	92.97	98.53	101.47	131.7	162.07	99.4	86.25	112.05	95.0	99.29	152.5	169.75	91.92	96.61	103.45	100.66	107.42	169.15	212.6	142.71	102.66	103.86	91.01	118.59	164.55	194.97	108.03	96.5	100.37
city	Orlando	driving		Florida	United States	100.0	100.12	104.63	109.39	130.77	128.96	100.77	108.94	104.56	102.55	110.41	124.49	123.08	96.29	96.04	98.86	100.86	106.56	124.58	116.2	89.57	101.04	104.12	104.79	112.09	124.94	125.87	97.7	104.29	107.73	112.71	118.73	142.89	136.28	109.11	118.6	114.2	114.68	121.76	135.44	132.92	104.84	107.83	110.05
city	Orlando	transit		Florida	United States	100.0	99.23	100.75	100.04	100.62	97.1	80.93	90.22	92.22	88.38	93.91	100.24	94.0	79.27	93.76	93.49	91.48	89.95	100.29	91.58	80.44	98.1	100.51	102.2	100.56	100.48	93.91	83.65	102.12	100.74	105.44	103.08	108.84	103.83	89.83	107.5	107.46	104.42	106.48	102.32	97.21	88.75	99.61	99.9
city	Orlando	walking		Florida	United States	100.0	98.28	102.7	107.45	135.5	159.23	114.93	107.89	98.91	96.55	99.85	130.05	146.46	108.06	94.07	98.35	98.37	98.69	128.27	132.4	99.01	106.33	101.8	103.87	107.27	126.9	151.69	109.52	101.18	99.34	105.85	111.43	147.16	159.58	121.13	111.8	106.08	108.95	114.93	130.09	155.25	112.33	99.85	100.06
city	Osaka	driving	大阪市	Osaka Prefecture	Japan	100.0	96.04	98.72	103.07	122.26	129.67	105.64	100.61	100.28	99.73	102.64	123.61	128.47	102.44	98.24	100.53	100.57	99.69	118.22	123.26	104.94	102.17	100.83	100.02	102.1	121.6	139.73	118.88	122.89	109.29	105.86	107.2	126.22	124.2	112.46	109.06	108.24	109.84	114.22	127.86	147.14	133.97	111.98	105.85
city	Osaka	transit	大阪市	Osaka Prefecture	Japan	100.0	97.93	101.29	107.68	133.75	135.09	107.0	103.25	103.11	104.12	107.57	131.27	135.38	101.7	100.13	101.22	101.39	101.28	122.4	125.7	107.23	105.69	105.42	102.51	106.0	126.07	150.12	120.31	124.48	110.79	108.48	110.81	130.32	126.98	116.11	114.4	112.48	112.1	115.18	126.34	142.68	128.21	112.11	107.07
city	Osaka	walking	大阪市	Osaka Prefecture	Japan	100.0	92.75	98.47	104.44	145.95	154.67	107.12	99.35	101.83	97.14	106.05	142.12	152.71	96.06	97.18	103.13	104.44	101.77	132.22	140.32	109.73	110.22	110.53	103.79	105.7	134.28	145.87	118.95	134.64	114.8	112.89	116.96	146.56	141.02	121.31	124.52	125.2	126.35	126.23	134.34	164.37	148.58	120.49	117.45
city	Oslo	driving			Norway	100.0	99.79	105.32	110.01	124.1	118.7	102.34	98.44	100.73	103.69	106.37	118.66	118.37	99.1	96.29	102.74	100.32	99.68	112.25	118.39	103.87	100.27	98.53	105.1	105.54	118.46	116.57	102.88	100.03	105.11	107.69	110.41	125.95	113.99	92.2	99.65	99.77	101.57	105.12	106.48	109.59	97.89	99.82	102.12
city	Oslo	transit			Norway	100.0	107.1	106.79	114.41	129.44	136.04	110.0	107.1	107.25	112.4	115.72	119.19	138.92	112.1	104.9	105.63	107.59	104.1	117.84	147.49	117.86	102.88	110.09	115.74	120.61	125.22	141.27	115.46	111.77	112.23	113.93	115.46	125.55	133.91	105.78	111.85	113.59	115.3	124.9	120.09	133.83	108.68	105.91	108.8
city	Oslo	walking			Norway	100.0	104.07	110.41	122.77	133.4	175.38	100.74	99.77	110.9	115.32	125.91	141.99	174.26	100.26	91.66	101.34	103.61	107.42	129.72	163.83	103.97	101.84	104.2	114.33	120.35	141.02	156.01	81.28	106.31	114.78	120.2	126.79	143.57	164.06	85.58	106.14	110.02	112.41	104.56	138.94	158.67	97.7	101.07	106.88
city	Otsu	driving	大津市	Shiga Prefecture	Japan	100.0	93.77	97.73	97.94	133.03	147.97	108.3	98.45	99.45	96.55	99.77	138.26	153.55	105.08	97.06	99.17	108.74	104.51	134.66	149.66	115.38	109.64	109.22	103.34	116.23	151.06	172.69	131.97	153.58	122.7	109.95	114.22	147.74	146.14	121.47	111.41	113.65	117.25	123.77	148.62	179.24	167.21	127.69	108.95
city	Otsu	transit	大津市	Shiga Prefecture	Japan	100.0	96.91	99.32	106.42	139.04	148.4	107.94	103.34	100.29	105.68	106.43	139.0	152.19	102.97	97.4	102.85	107.35	107.32	137.48	145.17	121.99	118.0	122.53	110.84	120.91	150.57	187.26	132.12	144.25	123.0	111.13	116.09	146.37	137.64	116.98	113.87	113.4	111.53	123.2	140.86	159.17	146.62	116.71	106.16
city	Otsu	walking	大津市	Shiga Prefecture	Japan	100.0	100.96	101.33	102.26	150.19	164.8	106.24	100.0	104.17	92.92	103.12	152.38	173.79	100.25	95.3	111.9	118.6	112.98	140.79	153.31	134.24	123.08	133.99	103.0	136.56	160.32	164.71	127.29	144.13	116.9	114.31	120.02	162.08	138.91	115.17	108.03	119.56	121.42	131.55	119.81	148.86	139.4	110.07	110.85
city	Ottawa	driving		Ontario	Canada	100.0	104.33	104.19	105.64	118.39	96.45	75.69	97.49	100.35	105.79	107.11	121.44	99.75	77.28	94.92	104.58	103.6	105.33	129.08	119.84	86.99	92.52	98.79	99.54	101.21	120.84	116.24	86.17	103.28	101.65	106.16	112.67	130.02	125.46	103.71	87.13	108.77	105.87	113.44	126.91	120.03	90.14	99.44	102.97
city	Ottawa	transit		Ontario	Canada	100.0	103.2	103.9	101.13	101.97	85.21	70.78	95.82	100.01	101.13	99.26	106.7	89.15	69.6	95.86	99.02	97.29	100.4	108.2	88.01	78.39	91.54	94.63	91.7	92.75	109.79	82.4	67.97	90.44	94.61	92.98	93.38	89.08	78.45	67.74	67.99	86.32	86.1	91.39	96.5	80.53	68.43	88.99	88.81
city	Ottawa	walking		Ontario	Canada	100.0	102.42	107.93	107.67	108.22	93.37	82.64	101.27	100.04	102.1	111.62	127.12	104.9	84.7	101.59	106.69	105.59	112.26	140.21	140.31	91.3	101.26	112.39	105.82	101.56	126.46	117.5	83.37	105.75	105.57	110.18	102.96	128.47	147.2	131.87	94.15	99.17	105.21	109.11	133.86	135.22	95.12	116.21	110.77
city	Padova	driving		Veneto Region	Italy	100.0	100.43	107.13	107.01	117.46	128.82	101.72	107.35	108.17	109.02	106.43	120.61	123.97	100.72	100.39	101.86	111.58	103.53	113.45	130.34	102.07	97.99	98.05	102.5	104.85	115.73	122.1	103.31	102.21	103.94	111.66	114.26	127.46	131.47	112.94	108.05	111.15	119.18	122.16	133.35	113.57	79.06	74.14	70.52
city	Padova	walking		Veneto Region	Italy	100.0	93.54	106.4	108.96	116.15	111.24	110.21	103.09	105.56	104.56	107.43	125.27	144.25	103.44	91.35	97.78	105.06	98.75	114.37	154.4	117.61	88.88	92.75	101.47	109.12	122.2	148.63	117.36	103.56	102.9	120.39	120.96	134.23	174.52	129.48	105.4	109.59	131.86	133.79	154.56	132.82	63.93	49.13	55.78
city	Palermo	driving		Sicily Region	Italy	100.0	101.44	105.34	98.7	107.5	124.58	98.63	102.56	106.72	104.74	105.91	112.35	126.57	98.19	104.11	105.71	104.82	103.96	109.57	123.11	97.25	104.96	98.79	99.78	101.99	111.86	122.02	99.0	108.17	109.39	111.1	115.27	143.09	130.96	105.62	111.75	104.3	108.62	108.83	118.98	125.2	96.6	102.64	90.15
city	Palermo	walking		Sicily Region	Italy	100.0	82.39	89.2	84.8	97.02	130.99	87.31	105.15	96.12	91.82	99.51	101.11	134.33	84.05	109.58	93.94	99.95	93.86	101.99	131.18	87.67	100.85	87.39	93.06	90.7	102.77	128.82	90.63	114.47	105.88	104.84	111.89	153.63	156.86	109.37	124.94	103.88	105.59	102.41	118.05	136.1	94.77	110.49	89.15
city	Palmdale-Lancaster	driving		California	United States	100.0	103.4	106.71	106.01	129.85	131.22	98.34	109.27	105.92	106.88	109.06	131.58	135.76	142.63	102.38	102.43	106.33	110.37	133.58	130.49	97.7	105.33	108.08	113.63	115.02	132.65	133.68	98.35	108.14	113.63	112.14	124.2	153.93	147.73	117.01	116.88	111.38	118.95	122.75	143.02	149.24	118.7	114.56	112.86
city	Palmdale-Lancaster	walking		California	United States	100.0	102.59	97.77	96.41	121.27	135.64	100.83	96.37	95.01	98.13	108.37	125.33	143.77	102.3	100.5	101.22	107.55	100.9	124.43	133.09	107.8	105.57	96.59	114.37	112.9	126.41	143.8	94.36	103.41	101.08	112.68	119.69	146.89	157.35	114.12	112.4	100.43	117.25	121.31	134.32	158.35	117.28	111.39	115.85
city	Paris	driving		Île-de-France Region	France	100.0	102.17	103.67	110.24	107.49	113.17	89.06	85.68	85.11	85.07	87.07	101.63	95.91	74.47	77.25	79.9	83.47	83.11	90.55	100.37	77.82	77.84	79.07	83.98	85.84	93.04	91.33	72.14	76.41	77.32	79.92	82.14	91.56	91.88	74.79	78.68	81.66	80.69	83.04	90.86	96.71	78.43	81.12	84.36
city	Paris	transit		Île-de-France Region	France	100.0	100.82	102.36	104.36	107.07	112.14	92.2	96.9	97.29	101.37	98.4	102.13	108.62	84.64	92.28	96.34	101.36	102.06	114.65	126.46	95.13	98.52	100.48	107.9	107.4	115.04	114.56	94.2	104.44	104.97	108.71	111.73	119.15	114.83	97.06	107.56	112.27	110.49	112.98	120.61	122.44	102.64	109.77	111.44
city	Paris	walking		Île-de-France Region	France	100.0	104.05	104.61	119.24	116.14	131.85	81.13	80.37	81.32	80.62	83.44	103.6	103.49	61.26	66.92	73.49	80.94	79.1	95.17	111.15	63.42	72.29	74.63	80.18	84.24	91.74	96.81	58.43	66.54	72.57	77.1	78.02	97.4	102.3	65.26	74.08	81.38	78.24	80.99	94.1	107.1	67.26	75.93	77.94
city	Perth	driving		Western Australia	Australia	100.0	102.66	104.28	107.72	102.7	87.56	96.79	101.25	104.7	106.99	111.56	99.69	76.93	76.91	93.54	104.35	107.57	109.28	107.56	88.3	92.11	96.02	99.8	102.33	106.07	110.67	93.47	103.18	100.86	103.89	106.31	113.97	119.16	96.85	95.86	103.13	105.33	107.35	111.92	115.03	97.47	97.8	103.52	108.17
city	Perth	transit		Western Australia	Australia	100.0	103.54	103.72	99.56	95.28	85.57	98.78	99.64	103.33	104.2	107.12	96.09	86.85	89.05	99.29	105.34	108.1	104.12	95.43	84.1	103.4	104.34	105.13	106.81	109.99	107.07	96.07	104.38	107.7	112.29	113.48	118.49	120.02	99.63	120.24	119.55	122.37	121.55	123.71	113.19	101.47	129.91	129.51	120.53
city	Perth	walking		Western Australia	Australia	100.0	101.52	102.18	105.89	116.87	110.74	97.73	103.95	109.17	109.08	111.64	114.48	107.04	118.6	92.83	106.15	111.76	112.35	121.77	117.23	96.77	91.92	98.11	100.56	105.79	126.44	126.24	109.31	101.48	108.46	108.22	124.08	151.34	138.5	106.82	106.08	107.77	111.49	113.15	130.93	131.64	112.66	106.77	101.21
city	Philadelphia	driving		Pennsylvania	United States	100.0	103.67	105.36	107.53	125.52	96.22	89.54	99.79	99.66	102.79	104.39	122.71	114.45	84.6	93.76	98.84	100.06	104.47	122.08	117.62	80.64	97.54	98.91	100.55	104.05	118.77	117.76	91.36	99.77	103.19	105.63	115.34	139.73	125.95	98.63	106.95	104.88	105.63	108.83	131.3	130.11	94.08	101.9	104.98
city	Philadelphia	transit		Pennsylvania	United States	100.0	96.62	98.81	98.35	104.96	84.16	76.21	87.9	94.28	95.48	95.8	112.51	87.34	71.53	90.82	91.9	93.18	94.9	105.8	90.96	69.91	95.45	92.65	94.52	96.36	105.15	93.63	77.55	94.27	96.62	97.2	100.97	114.16	96.73	81.59	93.54	99.95	97.69	96.99	113.22	100.22	79.11	96.91	94.43
city	Philadelphia	walking		Pennsylvania	United States	100.0	99.07	109.82	108.76	136.36	131.75	113.16	97.72	91.88	100.22	105.5	149.82	148.72	96.57	87.53	90.4	94.35	100.49	140.13	157.04	86.22	94.47	93.66	92.7	95.32	124.89	165.25	110.18	97.51	103.47	107.03	112.73	164.49	184.95	135.59	118.89	106.89	108.95	108.15	146.79	186.18	110.61	99.9	95.95
city	Phoenix	driving		Arizona	United States	100.0	104.44	107.22	111.28	126.12	115.83	85.22	98.21	103.91	104.83	108.0	120.78	114.22	77.21	100.0	104.85	107.67	113.59	127.74	118.67	77.06	99.86	105.39	104.65	109.0	127.32	124.05	83.69	101.79	106.02	111.81	120.0	138.14	121.81	90.82	106.32	110.32	115.63	118.88	135.8	129.21	99.78	112.94	116.18
city	Phoenix	transit		Arizona	United States	100.0	106.52	101.87	100.82	105.16	91.88	76.41	93.08	98.96	104.56	99.17	104.23	91.12	72.0	99.23	99.69	102.22	102.26	107.84	93.76	71.58	97.06	100.53	100.89	98.64	109.81	99.8	75.87	96.51	101.08	106.45	105.28	110.02	94.05	79.67	97.86	103.87	104.89	104.44	112.0	91.85	85.49	102.84	110.35
city	Phoenix	walking		Arizona	United States	100.0	101.83	97.06	100.94	120.6	131.65	95.53	93.45	89.61	96.08	98.33	116.57	124.92	79.77	88.38	95.65	98.6	106.1	132.82	149.18	86.75	88.02	89.57	87.99	95.08	128.18	140.02	85.45	87.1	91.5	97.56	106.26	133.59	134.6	99.65	100.31	95.46	100.55	106.56	128.74	131.63	96.87	101.87	98.13
city	Pittsburgh	driving		Pennsylvania	United States	100.0	102.6	102.18	104.49	124.84	104.34	86.86	95.83	97.72	98.93	102.08	117.3	116.28	80.83	90.25	95.73	98.66	100.64	123.96	116.43	79.0	93.43	97.8	98.07	102.36	103.04	114.78	86.26	96.37	101.67	103.6	110.13	135.79	131.09	96.6	101.56	103.91	103.55	105.19	127.95	131.98	92.28	103.33	105.32
city	Pittsburgh	transit		Pennsylvania	United States	100.0	98.74	93.44	96.34	121.6	98.11	82.38	95.63	96.23	89.33	96.95	113.62	101.02	76.87	88.3	89.23	86.97	91.34	112.59	102.84	74.19	87.41	88.82	91.76	94.76	107.76	99.29	75.73	90.65	91.42	90.27	101.26	122.87	109.85	80.93	89.22	92.96	93.32	92.96	116.12	106.51	77.96	90.93	91.18
city	Pittsburgh	walking		Pennsylvania	United States	100.0	108.28	105.65	102.08	141.93	135.93	92.75	84.06	85.9	89.96	101.13	130.63	149.03	78.36	79.76	85.66	93.85	95.26	144.79	164.1	83.22	93.79	92.28	93.5	104.11	112.85	144.42	82.64	87.39	96.35	93.49	108.52	168.71	198.25	110.61	101.15	103.18	100.56	99.28	146.99	193.23	101.6	117.21	106.65
city	Portland	driving		Oregon	United States	100.0	99.29	102.32	106.77	122.19	115.18	90.78	103.71	104.66	106.11	116.91	123.61	117.48	86.2	101.55	105.23	109.02	112.16	123.24	115.61	78.28	99.99	103.2	108.72	115.89	130.28	128.45	94.1	105.03	106.61	114.3	123.14	139.8	124.87	103.18	113.27	115.33	116.47	130.33	139.28	128.55	96.61	104.66	112.55
city	Portland	transit		Oregon	United States	100.0	101.62	99.97	103.54	112.05	98.01	86.51	99.17	101.04	102.99	108.63	115.71	95.43	85.53	103.57	99.85	100.6	106.12	114.81	97.23	77.8	98.19	102.28	104.92	121.62	133.97	116.13	84.36	104.37	104.5	106.93	108.75	118.11	97.72	92.44	107.44	110.77	110.43	110.55	126.01	110.51	84.25	100.48	111.43
city	Portland	walking		Oregon	United States	100.0	101.27	100.41	111.63	135.48	169.0	134.55	117.69	103.18	106.58	114.06	145.4	170.44	108.25	96.9	104.51	105.34	120.58	148.8	167.01	98.47	99.96	107.47	118.57	141.74	164.1	195.38	120.79	112.27	111.56	118.43	127.39	176.81	182.71	159.2	128.49	122.54	125.85	134.13	178.35	195.46	123.39	109.16	126.09
city	Porto Alegre	driving		Rio Grande do Sul	Brazil	100.0	107.68	103.72	102.11	113.71	103.53	80.71	106.38	105.4	110.21	105.02	115.88	100.54	84.02	99.39	108.38	103.11	109.53	110.91	97.5	82.17	99.49	102.94	104.77	103.42	117.82	105.52	84.27	100.96	112.88	111.54	111.86	121.64	113.37	91.57	107.05	110.83	112.95	120.6	127.25	89.92	59.06	60.05	71.97
city	Porto Alegre	walking		Rio Grande do Sul	Brazil	100.0	121.16	100.24	102.07	105.05	86.63	53.56	109.18	103.59	108.94	115.87	106.99	90.46	69.3	94.41	121.52	104.86	109.48	101.82	73.31	54.89	108.69	113.98	114.83	119.03	112.64	77.99	66.5	111.73	125.96	124.44	120.97	123.16	102.49	68.88	106.63	120.97	121.46	124.68	104.01	77.99	71.43	59.09	52.34
city	Portsmouth	driving		England	United Kingdom	100.0	106.84	116.95	125.71	106.67	104.06	98.19	110.96	121.92	112.6	107.26	118.3	113.47	95.02	102.12	116.86	109.45	111.94	118.41	120.65	101.98	102.41	106.71	110.35	105.57	110.92	110.7	88.19	104.66	108.8	108.7	107.17	115.34	101.42	95.5	114.21	120.7	117.22	113.56	120.55	105.42	93.12	108.36	108.68
city	Portsmouth	transit		England	United Kingdom	100.0	111.76	116.47	106.98	98.71	104.97	114.41	112.08	118.6	130.88	112.08	118.6	117.25	115.25	111.76	127.39	123.71	116.67	131.07	110.21	102.78	110.08	108.01	115.18	107.62	106.07	106.85	106.52	113.82	112.73	108.33	107.62	107.62	108.98	107.49	123.39	129.2	112.47	122.22	107.36	111.18	112.02	112.98	108.4
city	Portsmouth	walking		England	United Kingdom	100.0	98.98	117.67	114.16	135.47	147.9	116.28	134.81	144.19	136.82	131.7	149.87	174.11	99.06	114.28	125.39	135.79	127.77	148.21	185.46	104.63	114.7	130.9	139.92	128.11	152.7	182.63	73.71	108.42	117.87	131.56	121.7	150.41	135.17	83.6	129.22	138.24	135.55	126.27	154.68	149.43	95.95	108.64	112.89
city	Prague	driving	Praha		Czech Republic	100.0	100.76	104.85	110.8	116.54	100.83	92.71	96.01	98.49	104.51	104.07	109.89	99.62	90.9	98.21	102.59	102.53	104.76	110.13	101.76	96.45	106.45	106.55	107.53	109.28	124.61	113.2	103.12	104.42	112.76	118.06	123.78	142.66	124.32	109.71	116.76	116.12	118.31	116.24	128.32	118.99	104.29	114.0	116.0
city	Providence	driving		Rhode Island	United States	100.0	107.8	110.46	113.48	132.01	108.5	90.56	97.57	107.16	106.95	113.69	132.94	125.02	89.65	100.22	102.17	105.06	108.34	132.35	124.76	85.94	97.52	102.9	107.02	109.35	127.91	129.7	92.83	100.32	106.69	112.17	119.36	144.51	130.68	103.05	109.04	110.76	117.29	116.8	139.54	136.25	100.01	105.31	107.43
city	Providence	transit		Rhode Island	United States	100.0	109.23	107.36	103.65	105.15	81.8	79.53	98.98	127.8	116.11	118.04	120.7	99.75	78.51	124.94	116.85	114.04	116.79	122.99	103.43	77.69	109.65	112.51	116.28	106.82	107.36	110.73	80.92	105.32	113.9	116.87	120.16	130.44	101.93	93.52	114.69	115.88	115.97	113.19	122.48	110.42	80.92	122.65	114.67
city	Providence	walking		Rhode Island	United States	100.0	108.14	117.13	104.29	134.29	123.56	111.76	98.83	108.65	120.66	126.06	160.8	176.17	106.36	109.43	111.89	110.61	117.05	163.63	174.13	101.99	108.2	108.64	113.64	109.6	147.09	182.86	103.93	95.23	106.5	118.72	117.97	167.07	185.79	136.52	132.84	127.35	128.25	129.76	173.17	204.16	128.89	112.11	115.02
city	Puebla	driving		Puebla	Mexico	100.0	103.38	104.45	110.12	137.11	141.21	98.79	102.73	98.46	97.44	107.43	135.17	141.37	98.54	101.07	97.63	104.65	110.74	142.74	145.75	105.28	103.54	105.8	98.32	109.38	132.79	136.49	94.4	101.51	99.92	101.15	111.69	153.22	143.25	105.44	101.92	101.68	98.5	110.34	139.43	146.58	105.19	102.71	98.89
city	Puebla	walking		Puebla	Mexico	100.0	97.75	102.63	100.24	125.56	145.57	87.31	99.81	104.02	95.84	104.36	126.71	140.5	94.83	98.71	92.15	96.98	110.1	136.38	153.23	117.19	91.1	98.61	90.81	109.1	126.04	139.35	91.38	96.22	92.87	100.77	104.69	148.06	151.08	93.25	96.79	93.15	94.06	93.82	123.07	136.48	99.28	104.69	95.45
city	Pune	driving	पुणे|पुना		India	100.0	92.23	95.9	99.24	118.24	138.17	120.83	105.93	99.31	101.92	100.2	114.23	128.46	111.48	98.32	101.05	103.68	110.75	127.5	132.82	122.66	104.38	108.51	99.76	108.29	134.8	139.61	120.7	102.09	100.05	106.14	117.77	135.81	145.84	132.07	104.21	108.51	104.2	108.08	115.06	125.11	113.91	101.18	103.02
city	Pune	walking	पुणे|पुना		India	100.0	101.59	111.06	110.16	107.27	142.23	124.6	100.2	101.39	107.17	103.39	115.24	130.48	110.96	100.6	108.47	106.97	106.08	126.0	125.2	117.43	112.75	124.6	107.67	121.22	134.36	138.15	114.74	105.88	110.26	108.47	111.55	123.21	132.87	129.78	119.52	105.68	103.69	104.88	110.36	121.91	112.55	107.07	105.68
city	Raleigh	driving		North Carolina	United States	100.0	105.14	107.45	111.87	129.73	118.59	89.02	101.44	103.61	105.09	108.78	122.53	123.3	84.3	101.12	103.26	105.62	107.7	124.35	120.61	84.06	99.76	103.95	105.43	100.13	123.85	119.32	89.53	105.89	109.18	109.94	118.0	149.18	132.62	94.87	111.92	112.19	112.91	92.49	102.35	126.55	92.46	105.63	114.7
city	Raleigh	transit		North Carolina	United States	100.0	102.95	106.67	102.47	110.76	94.13	84.87	94.22	97.01	98.1	101.7	104.0	106.43	81.23	103.32	103.92	89.85	92.23	107.24	99.39	79.69	100.04	95.91	109.95	98.1	104.37	94.46	87.58	103.24	99.03	106.35	108.45	115.49	105.66	88.83	101.5	108.13	103.32	85.68	100.32	97.05	88.35	101.98	103.03
city	Raleigh	walking		North Carolina	United States	100.0	111.42	111.78	112.99	139.42	169.3	110.91	104.6	102.43	105.21	106.57	137.15	182.5	98.77	97.81	102.27	106.54	104.26	119.77	161.59	88.26	97.83	102.86	101.94	88.3	137.49	149.97	94.48	99.43	103.99	107.93	115.02	172.62	184.1	107.87	116.4	115.91	102.84	90.84	120.32	177.51	101.59	96.63	112.05
city	Reading	driving		England	United Kingdom	100.0	106.86	107.67	111.21	109.32	107.22	93.14	107.41	108.85	109.05	101.18	106.53	107.65	88.64	100.28	104.06	103.85	107.43	108.58	105.19	87.06	98.17	102.29	103.43	99.99	106.43	107.47	86.52	101.71	101.58	109.46	108.08	110.12	94.65	88.84	117.97	106.68	110.31	109.42	107.65	101.06	94.48	101.98	105.81
city	Reading	transit		England	United Kingdom	100.0	103.32	111.23	112.97	103.36	101.15	88.13	101.07	106.37	112.62	95.73	105.18	102.22	94.74	108.15	101.98	106.88	96.16	103.8	102.1	97.39	104.43	102.85	95.61	94.38	105.46	111.0	115.51	106.29	100.28	112.22	99.84	95.41	96.08	98.97	103.28	106.84	107.24	104.19	109.49	98.06	94.19	106.88	110.56
city	Reading	walking		England	United Kingdom	100.0	101.98	108.7	101.42	116.71	128.72	79.38	100.86	107.67	115.19	103.52	116.11	135.61	81.03	97.02	112.05	114.63	100.6	121.28	138.51	85.97	100.22	100.71	110.16	101.25	116.39	141.82	65.16	93.92	105.89	113.55	106.81	116.95	106.42	73.95	100.26	99.49	99.94	98.88	107.84	119.33	87.24	98.88	104.14
city	Reading	driving		Pennsylvania	United States	100.0	97.44	100.7	104.46	120.81	67.96	83.88	97.29	97.13	105.02	102.51	119.56	114.77	81.14	94.4	95.07	98.63	101.39	118.61	117.32	75.93	96.96	99.22	100.84	100.67	116.03	122.92	90.79	98.84	99.63	106.55	109.48	130.55	124.52	92.22	105.29	110.23	106.02	111.66	130.97	127.42	94.58	98.68	105.19
city	Reading	walking		Pennsylvania	United States	100.0	86.91	97.89	101.8	118.66	81.65	83.3	90.36	99.54	118.76	93.2	109.48	101.19	70.36	95.05	90.88	86.29	92.42	114.9	114.02	73.04	97.16	94.64	99.59	91.65	112.06	121.08	80.05	90.15	94.12	104.48	94.95	133.61	125.52	78.87	117.06	91.03	102.11	124.12	115.31	131.8	90.41	96.75	92.37
city	Reno-Sparks	driving		Nevada	United States	100.0	100.19	107.23	101.47	128.79	127.93	99.9	111.95	105.54	107.48	108.45	127.02	127.75	93.96	100.6	103.17	104.83	107.9	126.47	125.1	84.58	105.88	106.7	108.99	112.82	135.78	131.46	95.63	110.04	108.81	114.4	121.27	148.08	145.88	119.89	120.33	113.28	113.92	118.67	144.92	148.89	106.88	111.63	113.84
city	Reno-Sparks	transit		Nevada	United States	100.0	91.01	93.7	80.92	94.37	84.12	78.32	92.94	97.39	92.94	92.69	107.65	100.25	75.71	95.13	101.76	104.29	97.65	95.8	94.12	70.92	87.23	89.5	95.21	100.59	93.11	88.24	79.83	84.87	96.89	82.44	92.52	113.03	86.97	84.71	97.48	100.84	85.04	92.02	103.28	99.66	74.03	89.75	95.38
city	Reno-Sparks	walking		Nevada	United States	100.0	89.65	104.84	98.8	121.68	168.14	121.14	113.08	136.69	127.76	116.25	146.87	172.24	99.21	104.7	104.04	105.2	107.62	128.92	158.61	93.64	100.12	106.13	110.46	121.66	154.24	165.07	97.93	105.65	107.27	110.72	117.08	169.26	194.76	160.44	122.34	119.81	110.35	117.56	156.34	194.1	114.87	111.53	113.58
city	Richmond	driving		Virginia	United States	100.0	104.02	105.92	110.7	126.56	120.28	95.17	104.37	100.46	100.52	102.92	123.48	119.48	83.49	98.36	101.44	100.68	106.19	126.03	119.16	82.63	97.89	102.44	101.8	107.86	129.59	118.68	89.55	101.01	103.7	106.01	115.2	140.7	127.3	94.08	106.47	105.81	106.49	103.53	127.05	130.54	92.54	97.86	105.21
city	Richmond	transit		Virginia	United States	100.0	98.47	104.38	102.82	104.73	92.69	83.77	94.33	94.84	101.49	102.35	105.08	105.59	80.88	99.06	102.03	98.63	97.69	108.84	102.66	84.51	99.69	94.92	94.96	94.06	109.86	100.2	84.08	101.41	104.22	104.38	99.92	120.34	100.7	87.64	93.98	94.64	108.02	94.33	104.73	108.33	86.35	93.12	92.73
city	Richmond	walking		Virginia	United States	100.0	96.75	90.03	97.13	111.7	119.36	94.75	93.43	78.87	79.89	78.85	109.11	135.95	70.58	76.72	79.75	80.1	82.18	102.28	125.52	68.42	74.76	83.02	78.94	75.81	103.27	122.29	77.33	70.57	74.81	78.03	88.63	122.86	135.5	81.99	81.46	82.54	80.4	78.57	109.84	142.63	81.05	66.37	74.69
city	Rio de Janeiro	driving		Rio de Janeiro (state)	Brazil	100.0	97.43	101.13	104.05	110.67	104.14	86.67	88.43	101.45	99.88	99.9	110.49	105.74	94.27	98.06	100.03	101.39	101.95	118.62	108.54	87.51	102.13	99.61	119.72	101.94	122.69	126.99	99.17	112.27	101.63	122.69	108.82	126.13	135.95	105.39	111.59	122.91	133.91	158.22	184.09	194.74	156.06	138.79	136.31
city	Rio de Janeiro	transit		Rio de Janeiro (state)	Brazil	100.0	101.55	98.34	101.47	97.29	81.34	66.75	74.59	108.94	107.12	105.77	103.09	84.55	76.63	105.97	110.77	112.32	100.74	107.56	90.1	74.0	117.72	106.83	121.78	111.36	116.03	107.99	82.33	115.54	107.88	120.16	111.87	118.11	111.41	82.41	119.66	124.42	129.59	134.26	137.85	148.76	121.53	122.14	108.32
city	Rio de Janeiro	walking		Rio de Janeiro (state)	Brazil	100.0	105.01	105.56	98.62	96.15	94.55	70.9	72.9	105.73	105.46	97.29	111.5	91.07	74.7	98.45	104.64	105.41	101.34	109.24	92.51	64.42	98.2	106.8	105.47	110.6	117.1	118.57	83.23	101.15	99.54	110.62	119.14	130.69	137.79	96.27	118.59	129.09	140.8	164.29	204.38	310.73	324.06	271.56	251.19
city	Riyadh	driving	الرياض		Saudi Arabia	100.0	100.68	98.11	105.73	103.01	92.53	87.72	88.4	89.67	89.99	100.93	101.95	87.26	86.21	94.96	95.19	98.17	120.56	117.74	98.94	91.14	93.67	93.99	98.51	119.54	122.97	103.76	98.74	100.56	95.08	101.41	117.11	116.75	99.48	87.69	92.74	93.12	95.16	114.52	117.49	95.26	92.27	91.9	93.86
city	Riyadh	walking	الرياض		Saudi Arabia	100.0	97.12	99.22	102.83	102.88	98.04	91.92	92.01	86.07	87.85	94.06	96.99	83.88	84.89	89.63	91.32	98.04	110.5	112.33	101.19	93.74	95.21	94.25	94.38	112.47	118.31	109.27	97.03	102.56	93.15	104.06	108.86	106.85	97.99	88.86	94.34	87.58	95.94	108.63	107.17	93.47	88.54	86.99	94.16
city	Rochester	driving		New York	United States	100.0	107.0	106.08	105.45	122.77	101.94	79.86	95.94	101.87	101.38	106.81	127.08	119.11	81.73	93.76	98.21	98.08	103.34	125.21	119.59	79.29	93.48	99.18	100.96	101.2	90.99	110.14	84.96	99.36	101.8	105.67	110.23	131.12	121.66	89.32	101.38	108.1	108.0	112.42	132.43	123.66	89.88	98.85	105.33
city	Rochester	transit		New York	United States	100.0	99.26	95.92	89.83	88.26	76.77	63.28	95.84	101.49	107.71	98.64	111.57	80.85	63.06	97.98	84.97	96.1	92.68	105.04	81.16	62.53	91.41	96.14	97.5	88.69	78.62	73.75	60.43	96.8	104.21	98.33	93.16	105.26	78.62	66.96	90.8	100.0	95.92	89.26	93.16	77.96	62.05	101.01	91.37
city	Rochester	walking		New York	United States	100.0	104.95	108.02	93.66	108.75	104.5	72.81	82.75	90.11	90.81	97.93	129.88	127.67	74.03	85.14	84.12	87.06	88.49	119.33	117.89	73.39	86.46	89.93	86.88	91.17	90.73	115.22	73.57	84.74	89.33	98.08	94.79	123.81	127.07	80.63	89.25	98.65	96.82	104.2	140.1	132.22	88.1	93.75	93.33
city	Rome	driving	Roma	Lazio Region	Italy	100.0	101.33	103.95	105.28	116.68	123.52	94.04	100.84	107.1	109.79	110.03	121.85	123.72	101.54	101.02	102.39	104.57	107.07	114.38	115.21	98.44	99.16	102.46	105.16	106.4	121.42	121.57	95.5	102.27	108.9	110.19	119.94	149.44	136.9	125.77	108.89	114.51	120.03	127.42	134.73	136.26	110.71	117.22	105.03
city	Rome	transit	Roma	Lazio Region	Italy	100.0	103.32	104.18	101.56	111.78	118.24	111.94	102.36	101.46	102.86	105.77	111.39	123.59	118.12	106.8	106.49	109.25	107.27	104.41	108.97	106.25	99.71	104.99	105.77	110.61	119.21	117.73	114.63	111.62	115.47	118.09	123.59	135.16	140.16	134.94	123.8	124.48	128.16	134.44	135.18	139.63	136.16	121.99	97.99
city	Rome	walking	Roma	Lazio Region	Italy	100.0	101.6	103.57	105.82	127.44	144.2	118.28	98.79	102.64	104.29	110.07	132.69	155.47	122.07	101.93	102.3	107.23	108.4	126.53	138.0	119.42	101.11	105.3	103.91	110.12	133.42	152.56	120.05	104.16	119.58	120.47	137.4	180.24	195.36	163.15	132.84	136.36	135.59	152.93	166.18	185.58	155.28	136.65	116.62
city	Rostov-on-Don	driving	Rostov-Na-Donu|Ростов-на-Дону	Rostov Oblast	Russia	100.0	93.77	96.74	90.88	98.72	92.25	86.88	98.16	96.31	94.28	98.81	102.05	91.5	93.47	91.8	100.61	95.03	94.3	97.1	92.8	88.51	93.07	94.4	103.99	98.34	92.3	79.87	82.17	93.09	95.87	90.6	102.65	116.69	100.93	96.14	99.2	98.01	102.5	106.94	108.7	94.44	73.23	84.63	98.53
city	Rostov-on-Don	walking	Rostov-Na-Donu|Ростов-на-Дону	Rostov Oblast	Russia	100.0	100.04	104.9	106.27	105.16	105.24	94.16	117.06	103.27	94.59	95.53	106.32	100.0	93.6	94.46	118.31	104.21	101.72	105.97	87.45	88.18	99.91	103.14	87.15	78.38	88.27	91.36	79.72	96.73	99.83	91.23	109.33	118.99	113.88	109.2	114.57	115.6	108.85	109.28	103.39	88.05	69.88	68.16	98.93
city	Rotterdam	driving		South Holland	Netherlands	100.0	102.81	102.61	108.34	109.58	97.04	89.81	105.82	110.08	108.03	112.98	110.78	102.19	88.98	109.77	119.89	105.71	116.14	113.53	107.21	87.89	106.09	109.73	106.81	103.28	122.89	99.69	89.74	131.26	112.4	109.58	116.81	120.08	101.78	85.99	104.66	108.43	112.72	120.12	118.09	92.57	76.75	96.58	97.77
city	Rotterdam	transit		South Holland	Netherlands	100.0	102.96	101.82	110.3	107.25	88.64	85.05	103.79	101.61	108.29	110.41	116.64	103.43	92.79	101.84	113.47	108.48	114.2	117.22	104.7	95.61	106.99	115.21	110.58	114.2	117.45	100.26	97.34	116.41	118.41	113.48	115.3	116.93	111.76	95.29	111.99	114.12	109.99	116.31	117.5	102.1	87.62	107.49	106.6
city	Rotterdam	walking		South Holland	Netherlands	100.0	104.28	103.19	117.74	136.09	141.44	100.85	104.44	106.52	112.64	127.93	148.99	158.18	110.12	110.86	114.62	117.14	128.67	147.89	174.77	102.31	103.36	110.58	118.78	125.01	156.48	155.32	73.89	107.11	111.13	116.36	115.79	165.54	170.08	92.52	106.54	116.45	118.23	128.9	152.88	150.28	90.41	105.83	115.05
city	Rouen	driving		Upper Normandy Region	France	100.0	114.5	120.82	111.06	120.24	111.97	87.12	100.24	104.3	103.66	114.7	115.55	106.74	79.04	96.73	104.87	109.16	112.41	115.19	122.2	80.2	100.39	102.01	105.45	108.66	113.87	115.49	83.27	103.46	110.57	112.46	115.63	121.89	109.59	82.34	105.79	107.23	106.73	112.19	109.24	97.48	72.82	93.67	94.42
city	Rouen	walking		Upper Normandy Region	France	100.0	112.97	122.61	132.91	121.06	132.73	63.56	92.69	102.17	105.82	120.52	119.53	121.91	57.28	84.53	91.08	117.7	124.06	130.54	147.57	60.25	89.74	96.06	104.21	114.39	119.91	126.45	59.01	86.89	101.65	113.86	126.74	131.41	131.47	61.61	94.98	107.81	105.39	110.06	106.69	101.88	49.54	86.95	86.14
city	Sacramento	driving		California	United States	100.0	101.87	106.73	102.75	124.13	113.46	83.83	100.15	108.5	110.06	110.07	124.95	114.26	86.02	101.33	104.06	105.83	111.19	126.31	119.29	78.17	102.12	108.01	110.39	114.55	129.29	119.32	92.94	107.76	111.84	110.67	120.84	139.31	119.55	97.75	106.85	110.21	112.73	117.98	134.51	130.63	102.0	111.27	114.06
city	Sacramento	transit		California	United States	100.0	102.03	102.5	92.64	112.51	94.01	73.85	100.5	131.6	130.16	127.3	125.02	95.77	78.63	120.39	117.15	121.08	121.06	121.37	103.93	75.26	112.23	116.02	117.38	117.3	121.73	97.01	88.15	117.53	119.92	113.39	124.34	121.86	98.52	86.13	102.84	118.1	117.77	124.73	126.21	106.59	87.62	116.81	121.95
city	Sacramento	walking		California	United States	100.0	98.96	107.49	93.61	124.25	142.44	95.2	99.39	112.0	119.25	111.72	129.77	141.88	97.57	103.57	104.47	109.59	109.73	131.79	157.71	80.96	98.77	104.38	110.68	110.85	143.53	151.51	104.44	109.32	109.03	108.42	131.88	159.67	158.35	123.5	108.41	108.5	112.81	119.71	139.59	171.55	115.21	109.0	110.35
city	Saint Petersburg - Clearwater (Florida)	driving		Florida	United States	100.0	101.18	102.74	107.0	118.67	115.7	82.57	97.89	97.78	96.86	100.98	115.88	105.01	78.77	94.55	97.39	98.03	103.8	120.67	103.59	76.59	94.8	100.32	103.16	127.86	118.27	112.47	89.87	104.53	109.78	113.51	120.09	136.15	127.28	101.47	114.11	116.18	117.74	123.78	135.83	126.26	98.63	110.91	114.65
city	Saint Petersburg - Clearwater (Florida)	transit		Florida	United States	100.0	101.86	105.93	111.46	105.82	91.71	72.28	87.41	96.76	92.65	94.65	100.51	91.85	71.77	102.0	88.1	88.91	93.2	98.84	84.94	69.92	94.69	94.07	95.78	110.88	100.95	96.18	83.63	102.26	111.57	106.51	107.35	112.55	104.55	93.16	106.33	105.93	106.77	108.08	112.0	98.8	86.72	101.49	108.66
city	Saint Petersburg - Clearwater (Florida)	walking		Florida	United States	100.0	102.06	103.7	107.72	135.31	168.76	101.79	113.04	89.48	92.47	98.36	128.78	136.88	94.1	89.54	91.69	92.55	99.89	120.54	131.73	86.53	92.44	94.36	107.05	105.31	141.16	154.78	113.87	102.49	111.73	112.78	120.23	149.41	186.26	132.44	121.58	116.91	115.68	128.72	144.39	201.68	128.82	115.9	108.89
city	Saint Petersburg - Russia	driving	Sankt-Peterburg (Russia)|Санкт-Петербург (Россия)		Russia	100.0	101.26	105.51	108.2	109.88	108.99	103.65	109.26	112.1	112.02	113.14	112.98	109.02	101.46	105.52	108.29	108.33	111.61	108.87	106.3	103.1	101.68	106.16	109.62	110.46	116.33	106.22	103.08	109.0	111.73	114.34	114.73	119.08	111.49	108.32	111.16	114.36	118.06	120.02	124.46	113.29	98.16	102.73	109.4
city	Saint Petersburg - Russia	walking	Sankt-Peterburg (Russia)|Санкт-Петербург (Россия)		Russia	100.0	103.53	97.82	97.67	118.1	120.06	107.92	103.98	112.43	107.91	115.9	125.94	120.64	104.66	107.72	114.3	114.29	115.04	110.83	115.97	112.27	106.27	108.6	109.19	110.2	114.91	119.74	106.16	106.13	120.3	118.62	118.89	130.53	132.65	114.0	111.19	117.94	122.38	126.52	137.08	128.0	128.52	109.28	111.99
city	Salt Lake City	driving		Utah	United States	100.0	110.87	111.84	116.86	132.36	128.42	69.85	103.4	108.28	108.35	119.4	131.25	134.19	69.6	104.44	106.81	111.27	114.24	132.72	129.75	68.3	87.53	116.54	112.13	119.61	134.58	134.89	74.69	109.63	115.77	119.18	130.8	147.3	129.31	72.96	114.65	113.54	121.05	127.16	147.82	142.2	80.79	115.26	120.83
city	Salt Lake City	transit		Utah	United States	100.0	105.63	103.8	103.43	112.68	96.31	62.27	89.63	100.25	97.67	103.01	99.64	95.32	59.81	96.31	94.4	96.86	101.78	108.63	88.99	60.94	99.3	97.63	108.29	104.81	99.5	87.88	58.59	96.77	97.36	102.4	100.32	106.9	86.44	59.13	94.8	95.61	98.82	99.43	112.68	97.26	61.1	98.82	101.99
city	Salt Lake City	walking		Utah	United States	100.0	109.15	119.97	132.89	153.27	160.24	80.34	107.38	109.39	108.85	123.67	147.96	168.55	80.93	112.29	114.39	114.73	129.92	157.36	159.53	78.21	77.39	108.4	108.88	108.87	146.33	159.69	86.02	111.72	117.95	126.26	136.86	176.83	170.01	81.55	115.81	111.92	122.01	130.59	172.02	180.02	101.76	119.41	128.72
city	San Antonio	driving		Texas	United States	100.0	102.27	104.15	108.25	124.95	121.24	91.13	96.73	102.52	102.36	111.12	128.26	120.05	84.16	99.87	103.38	106.89	110.05	128.94	123.8	80.15	99.49	104.14	101.31	113.27	129.73	127.07	87.2	101.91	104.27	115.38	129.79	153.28	143.3	102.8	109.63	111.43	108.54	112.34	137.35	134.85	91.66	104.85	112.74
city	San Antonio	transit		Texas	United States	100.0	103.18	98.17	96.02	103.07	90.75	79.89	104.27	113.45	101.95	108.34	104.94	94.38	79.7	108.59	102.95	112.16	99.17	109.39	96.65	76.23	110.71	107.85	93.83	97.0	105.71	95.08	81.74	107.43	97.76	104.61	113.35	109.38	97.06	80.35	101.61	107.33	102.24	96.05	106.0	97.58	79.01	114.0	106.28
city	San Antonio	walking		Texas	United States	100.0	105.49	110.11	111.81	162.46	213.79	129.03	120.85	105.63	98.39	113.75	152.41	192.49	116.14	118.0	125.16	123.74	114.51	146.39	200.19	100.28	106.49	113.93	107.9	129.93	168.11	193.49	112.8	107.5	100.56	135.16	165.82	228.34	249.39	153.76	126.36	118.1	117.44	118.4	168.34	209.42	119.24	114.31	123.27
city	San Diego	driving		California	United States	100.0	108.21	112.17	113.81	128.94	121.41	94.84	103.63	111.58	111.84	118.84	134.33	123.03	89.8	104.33	111.78	111.35	116.45	141.59	123.78	82.64	104.08	112.88	115.55	119.83	133.03	127.89	89.12	104.72	115.29	117.77	129.08	153.56	133.09	110.1	112.88	116.69	117.73	121.61	140.89	123.96	101.59	112.51	117.8
city	San Diego	transit		California	United States	100.0	100.79	101.17	99.02	105.72	100.96	81.38	93.72	103.14	104.86	106.2	117.76	99.78	80.38	107.19	107.62	107.68	107.57	119.27	105.25	78.7	109.89	114.17	107.09	110.37	113.89	103.71	75.14	101.12	109.46	109.33	114.73	124.33	106.99	90.33	104.1	114.98	110.08	111.28	117.13	96.16	88.44	109.73	112.95
city	San Diego	walking		California	United States	100.0	105.63	108.34	110.89	137.98	173.29	131.88	111.29	104.15	111.57	118.52	145.0	168.67	113.99	106.43	110.18	107.32	114.92	147.14	176.16	105.87	102.55	106.26	107.77	115.27	143.1	191.04	110.82	102.61	112.25	114.25	129.83	176.62	207.91	162.5	127.89	112.78	113.66	123.55	152.65	170.21	131.77	111.63	113.29
city	San Francisco - Bay Area	driving		California	United States	100.0	104.21	106.18	106.36	122.64	113.41	88.8	93.39	104.98	107.24	107.3	119.47	109.95	83.02	95.83	101.08	102.55	107.28	119.84	109.55	77.61	95.55	100.86	102.7	109.42	121.05	115.31	89.9	101.77	106.75	109.2	118.5	134.38	115.94	95.72	95.19	107.0	105.28	109.61	124.77	118.74	94.03	104.88	109.28
city	San Francisco - Bay Area	transit		California	United States	100.0	101.59	104.05	97.69	115.19	108.1	92.83	98.47	108.29	114.0	113.35	122.65	112.84	90.13	107.83	104.67	108.54	110.47	122.26	111.39	87.44	103.25	106.6	108.83	112.99	125.9	121.33	90.89	108.49	111.13	112.76	115.84	129.3	116.41	99.89	101.12	111.35	113.44	116.27	129.56	120.02	98.3	108.15	109.17
city	San Francisco - Bay Area	walking		California	United States	100.0	106.46	98.83	74.53	99.76	119.78	90.66	80.92	81.42	90.81	89.39	103.58	116.24	76.52	76.55	79.07	82.47	85.66	99.37	108.14	70.82	73.24	79.4	83.19	86.51	102.05	122.9	78.99	79.96	85.72	88.49	93.38	118.9	130.79	100.59	81.2	81.12	84.93	91.9	109.06	118.27	89.75	88.22	95.27
city	San Juan	driving		Puerto Rico	United States	100.0	107.83	118.11	123.55	136.75	132.11	103.65	96.5	113.76	114.31	124.39	136.6	132.14	92.25	107.59	111.82	113.06	123.9	142.13	143.0	101.22	107.46	112.39	115.85	122.49	139.24	143.6	107.44	110.63	121.43	128.84	138.14	161.02	145.57	114.24	104.12	119.48	123.4	131.47	144.11	147.93	112.55	117.11	121.25
city	San Juan	walking		Puerto Rico	United States	100.0	122.38	118.86	150.9	204.76	268.7	206.76	132.28	121.51	132.4	121.12	148.31	168.48	121.06	108.11	118.46	118.12	136.08	160.62	178.83	122.17	108.82	117.07	116.91	139.8	168.02	190.06	142.36	116.52	129.62	151.48	152.42	181.6	205.86	172.92	134.36	146.55	145.34	151.27	173.77	196.97	150.65	122.93	116.33
city	Santa Barbara	driving		California	United States	100.0	104.89	115.87	115.65	152.02	150.91	127.32	127.35	107.27	111.55	118.96	138.74	134.91	110.02	102.31	104.33	108.6	109.82	132.69	133.83	95.82	100.8	100.03	104.19	117.75	134.57	140.83	109.93	107.3	107.03	109.61	135.89	180.42	162.47	150.03	157.77	116.48	118.37	128.58	149.12	141.72	122.35	111.84	107.32
city	Santa Barbara	transit		California	United States	100.0	106.76	107.03	101.88	114.48	90.37	82.17	91.87	101.42	100.97	100.97	115.63	90.43	74.12	86.0	87.45	88.9	94.58	110.24	90.78	76.0	88.17	89.65	89.35	96.43	108.29	91.69	75.27	88.66	94.88	100.11	108.13	106.3	82.78	69.03	84.66	95.58	95.31	98.31	106.95	88.84	76.0	90.59	90.91
city	Santa Barbara	walking		California	United States	100.0	109.53	109.84	108.53	173.32	211.97	150.73	112.0	103.62	108.63	121.37	158.07	182.79	103.93	89.31	93.39	95.09	101.93	144.26	174.56	99.06	89.38	91.01	98.58	107.6	143.43	175.23	108.32	91.4	102.01	101.97	117.75	181.87	212.61	176.29	131.08	109.41	113.12	118.83	164.84	184.85	120.11	103.81	96.47
city	Santa Clarita	driving		California	United States	100.0	109.76	109.44	108.62	134.51	127.41	98.93	120.67	105.56	116.23	109.75	129.88	127.47	96.69	99.79	100.04	101.09	105.16	125.1	124.43	89.94	99.31	100.61	111.72	111.87	131.8	130.35	98.27	108.76	110.99	111.52	127.74	159.73	145.98	112.62	129.69	112.46	118.3	119.91	141.41	133.91	112.02	109.44	113.74
city	Santa Clarita	transit		California	United States	100.0	100.97	113.63	98.85	100.09	86.11	79.47	113.89	103.54	102.39	99.91	106.28	82.04	72.92	113.36	94.34	86.37	81.68	105.4	92.12	74.51	98.58	98.32	90.35	95.49	102.57	98.32	80.53	126.11	106.19	124.51	115.66	127.7	102.57	80.53	114.16	112.92	110.18	119.91	122.21	94.69	84.78	114.96	107.7
city	Santa Clarita	walking		California	United States	100.0	110.13	117.7	106.57	132.84	149.42	109.57	123.15	105.13	111.05	108.81	131.36	155.55	102.08	110.37	108.17	100.96	103.8	138.05	163.92	104.45	98.92	100.72	102.56	106.73	141.65	170.32	104.37	110.65	109.89	117.86	119.9	163.56	168.28	141.05	135.4	119.74	121.59	117.98	148.42	139.69	125.03	105.65	111.41
city	Santa Rosa	driving		California	United States	100.0	101.78	103.17	100.81	117.42	108.32	84.33	95.87	100.39	103.85	104.31	116.61	104.86	83.47	96.73	99.03	100.62	108.44	118.28	110.76	75.03	94.92	100.18	106.5	110.28	132.08	117.56	90.12	101.88	106.42	109.27	118.06	139.27	123.05	103.93	104.73	109.38	112.31	116.86	132.63	124.89	96.91	106.07	108.89
city	Santa Rosa	transit		California	United States	100.0	97.15	95.48	80.89	93.33	75.54	71.79	78.46	84.64	94.09	90.27	94.93	77.21	72.2	99.58	97.64	92.36	90.06	96.73	78.11	64.14	90.9	95.34	92.56	91.66	103.89	86.73	71.58	102.43	85.89	92.56	92.36	112.3	82.28	77.21	85.82	90.55	93.19	91.24	112.58	80.89	75.75	91.24	97.64
city	Santa Rosa	walking		California	United States	100.0	99.45	99.96	94.73	107.47	117.84	86.27	92.44	89.67	103.23	96.01	110.43	117.07	83.9	93.41	98.3	101.81	103.76	115.07	129.41	77.48	95.32	98.51	99.85	100.42	118.79	134.15	90.83	108.92	106.28	105.06	102.77	136.08	134.51	112.87	102.96	107.66	111.88	100.0	124.81	142.76	99.29	101.39	108.46
city	Santiago	driving	Santiago de Chile	Santiago Metropolitan Region	Chile	100.0	101.96	105.49	107.92	120.69	98.55	67.72	95.29	98.78	98.15	104.85	114.23	92.48	70.95	99.97	99.08	99.38	102.19	116.64	95.91	64.62	88.86	92.52	91.14	90.76	100.58	83.65	60.54	87.4	85.94	88.26	93.07	106.67	81.63	62.74	88.71	89.51	88.33	91.14	102.37	84.79	60.65	89.9	99.0
city	Santiago	walking	Santiago de Chile	Santiago Metropolitan Region	Chile	100.0	104.69	106.2	105.99	105.57	69.28	43.79	94.13	95.19	98.17	104.69	99.4	64.43	46.24	98.43	96.66	96.2	99.94	99.63	64.17	40.6	89.05	91.99	91.58	87.46	91.09	59.16	38.13	84.08	87.37	86.23	90.58	93.14	58.04	43.1	89.57	85.33	86.23	88.68	88.06	63.13	43.55	89.92	100.14
city	Sao Paulo	driving	São Paulo	São Paulo (state)	Brazil	100.0	103.97	104.59	104.15	109.81	105.41	85.12	102.18	104.8	103.46	103.11	114.52	105.99	87.76	102.08	107.97	108.86	108.97	118.5	112.55	86.2	106.2	107.63	108.91	113.02	130.38	125.51	92.68	140.13	114.91	116.49	117.9	132.44	140.97	118.19	114.65	122.0	122.99	118.69	129.18	109.79	83.92	86.25	86.4
city	Sao Paulo	transit	São Paulo	São Paulo (state)	Brazil	100.0	103.28	107.25	101.29	96.59	77.36	64.54	105.88	112.42	109.34	105.01	101.63	79.37	64.81	109.4	114.95	113.59	107.56	108.32	81.69	66.43	114.73	120.36	115.68	117.4	122.76	95.16	70.63	130.5	126.3	127.47	122.06	125.46	115.8	98.81	126.55	132.14	128.98	117.02	110.39	79.06	66.66	68.66	66.67
city	Sao Paulo	walking	São Paulo	São Paulo (state)	Brazil	100.0	111.06	110.09	100.63	105.01	100.21	69.45	106.99	114.4	109.23	101.89	106.26	106.93	70.5	108.1	112.98	112.28	109.96	123.2	96.52	63.8	98.52	115.22	113.83	118.14	139.27	132.02	74.3	104.72	117.19	124.53	126.49	141.96	173.15	150.11	120.87	127.86	123.85	116.63	117.64	122.98	102.74	97.08	81.88
city	Sapporo	driving	札幌市	Hokkaido (Prefecture)	Japan	100.0	97.62	100.8	101.5	115.36	115.3	101.05	98.16	100.98	100.25	102.68	119.95	122.53	103.59	100.91	98.88	96.84	94.99	113.47	112.08	100.84	99.42	100.67	103.67	107.7	126.89	129.14	116.8	116.32	110.45	108.86	109.08	118.32	115.03	106.56	108.51	105.21	109.45	106.09	116.4	108.07	102.23	101.47	99.17
city	Sapporo	transit	札幌市	Hokkaido (Prefecture)	Japan	100.0	98.56	98.64	106.58	122.43	115.78	98.1	96.46	99.34	100.23	103.59	121.05	123.61	99.56	97.4	95.47	93.07	96.83	119.62	118.24	102.15	102.37	106.05	105.56	111.06	131.35	143.01	120.32	122.7	111.1	112.58	109.12	118.76	113.72	107.69	110.0	107.54	110.92	106.28	117.0	108.63	100.61	99.52	97.94
city	Sapporo	walking	札幌市	Hokkaido (Prefecture)	Japan	100.0	96.84	102.22	112.46	139.95	137.67	101.88	100.16	106.58	109.04	107.89	130.94	137.98	104.26	104.28	102.44	102.12	107.31	135.95	131.82	106.12	114.05	121.31	117.38	121.46	150.23	160.63	132.3	137.6	123.33	124.61	118.64	131.37	121.32	110.63	117.69	118.89	119.47	117.68	127.65	123.0	122.27	110.31	114.6
city	Seattle	driving		Washington	United States	100.0	91.43	105.28	128.93	150.42	141.85	108.22	123.71	145.34	149.76	153.1	159.6	146.06	108.72	132.12	138.89	138.23	143.06	162.97	142.48	100.12	128.32	131.85	148.3	164.0	168.64	152.01	117.18	133.89	138.72	140.45	149.84	173.7	145.92	116.91	134.13	138.51	140.62	145.04	157.15	146.45	108.6	126.8	136.55
city	Seattle	transit		Washington	United States	100.0	96.87	91.73	98.76	101.14	87.91	74.18	85.34	96.4	101.0	96.28	101.77	84.87	67.68	91.74	90.86	91.42	94.16	101.58	82.44	69.04	86.72	87.53	91.01	96.06	100.93	88.72	74.21	87.83	91.12	93.78	96.92	106.16	87.23	77.76	93.15	99.91	100.33	100.63	106.4	86.98	70.28	87.48	91.37
city	Seattle	walking		Washington	United States	100.0	101.74	100.47	125.25	150.39	174.37	132.22	122.04	115.95	126.74	121.26	148.77	170.89	121.07	114.66	117.38	119.62	127.65	143.28	154.66	108.4	112.19	108.85	111.29	123.31	151.07	169.39	127.87	114.66	118.01	125.83	131.99	184.57	189.01	152.06	138.51	133.76	135.58	144.37	171.66	179.37	116.0	114.48	126.12
city	Sendai	driving	仙台市	Miyagi Prefecture	Japan	100.0	102.6	98.59	104.85	130.3	129.6	104.71	98.39	100.5	98.58	105.3	132.95	143.72	104.49	94.49	96.59	105.01	105.37	132.53	134.22	109.36	108.68	105.38	104.68	105.65	137.65	148.71	119.32	120.58	112.82	110.03	113.11	138.56	139.88	117.59	111.52	110.11	112.08	117.33	144.93	160.43	145.29	119.45	111.53
city	Sendai	transit	仙台市	Miyagi Prefecture	Japan	100.0	105.85	96.81	105.86	133.02	126.46	97.48	97.22	98.49	93.93	101.67	127.13	130.98	96.32	93.89	96.01	98.98	102.28	126.92	126.51	108.07	109.78	105.7	108.64	109.91	128.75	147.81	115.36	117.65	108.04	110.74	111.43	130.97	126.07	112.28	110.1	109.86	108.4	113.16	132.72	142.27	130.38	117.68	109.17
city	Sendai	walking	仙台市	Miyagi Prefecture	Japan	100.0	105.18	101.19	118.38	161.46	152.3	102.75	100.02	109.13	100.31	109.07	161.31	173.87	101.02	92.83	93.23	113.96	120.09	161.61	152.81	118.41	121.77	117.96	119.39	127.05	161.91	165.15	123.79	126.99	122.72	126.74	131.36	170.33	153.11	127.53	122.29	125.75	127.27	134.41	170.26	179.29	170.96	143.34	130.38
city	Seoul Capital Area	driving	서울 수도권|수도권		Republic of Korea	100.0	100.66	102.36	110.03	124.82	114.68	110.55	106.99	103.89	107.16	113.51	115.69	118.16	110.56	99.59	97.12	96.29	102.25	103.04	79.99	78.03	79.15	77.15	74.81	75.83	81.58	75.77	77.62	78.71	80.43	82.91	81.41	91.58	76.55	74.31	76.83	81.01	80.15	78.22	79.57	67.57	65.92	64.26	63.84
city	Seoul Capital Area	walking	서울 수도권|수도권		Republic of Korea	100.0	100.85	104.43	113.48	134.96	127.99	116.61	108.14	104.25	97.35	96.61	102.11	114.11	110.58	103.24	106.27	101.68	111.75	110.55	85.79	78.42	79.81	76.1	70.49	72.7	83.34	78.42	77.69	79.27	76.88	82.92	84.83	91.46	76.45	68.18	77.37	81.66	82.46	76.05	75.54	67.72	63.38	55.89	59.06
city	Seville	driving	Sevilla	Andalusia	Spain	100.0	98.29	101.4	108.65	132.01	130.09	108.29	104.83	105.58	104.08	112.57	137.78	150.66	120.92	115.21	110.07	111.88	117.68	145.91	148.31	118.09	115.35	114.79	116.88	127.16	149.35	154.64	134.81	118.97	119.86	121.86	134.99	167.1	171.36	132.94	125.31	131.56	137.04	142.97	180.73	178.23	149.23	135.51	136.85
city	Seville	transit	Sevilla	Andalusia	Spain	100.0	86.23	94.36	90.44	112.52	108.89	100.57	104.4	92.73	98.18	114.05	126.1	133.75	104.88	109.75	96.65	96.85	93.12	116.92	122.94	109.56	108.89	109.18	112.24	111.47	127.34	129.35	131.93	114.34	117.4	105.93	117.4	125.53	131.74	144.26	189.1	181.45	188.34	224.76	267.02	262.14	199.43	184.03	183.65
city	Seville	walking	Sevilla	Andalusia	Spain	100.0	95.82	97.41	108.09	146.4	145.79	117.1	104.32	105.38	95.53	105.4	141.64	193.42	136.27	117.7	113.33	115.27	128.23	172.2	195.18	134.2	128.71	125.82	122.19	137.79	166.78	204.33	150.74	131.48	131.13	133.89	152.14	198.72	239.18	161.46	149.54	163.66	165.91	168.98	203.3	228.41	187.09	162.64	147.71
city	Sheffield	driving		England	United Kingdom	100.0	105.5	104.44	104.39	108.69	108.68	95.8	113.14	111.86	108.74	110.61	113.29	108.45	96.5	103.99	107.81	107.28	104.15	113.94	108.43	94.74	103.65	116.77	152.83	109.09	115.01	112.8	97.03	111.29	113.57	119.28	109.21	121.13	111.89	95.2	109.82	114.9	117.8	115.08	126.6	114.27	94.38	108.16	109.29
city	Sheffield	transit		England	United Kingdom	100.0	109.72	100.98	102.07	93.02	91.33	90.8	113.89	114.73	104.69	107.12	103.83	92.37	94.09	107.77	115.17	113.53	100.48	106.41	95.45	89.15	114.92	112.03	122.98	112.21	109.14	104.67	89.25	109.37	115.8	119.23	107.73	117.26	104.55	92.86	112.8	118.73	109.66	111.36	116.3	100.71	96.9	115.94	111.15
city	Sheffield	walking		England	United Kingdom	100.0	105.95	109.08	110.03	120.59	145.03	95.79	137.92	145.92	125.5	125.96	143.7	150.92	83.99	116.08	122.25	129.38	118.02	141.92	159.81	98.75	115.64	132.16	140.13	125.05	146.97	179.51	85.06	117.32	119.3	141.04	130.77	163.03	156.77	88.28	128.23	128.8	138.76	122.67	154.7	181.72	88.64	106.67	118.27
city	Shizuoka	driving	静岡市	Shizuoka Prefecture	Japan	100.0	102.97	99.53	105.08	130.47	135.15	108.91	106.72	103.23	99.59	101.5	131.57	134.4	104.99	99.86	102.99	108.34	104.58	141.54	144.91	109.04	109.6	106.19	112.42	108.37	147.72	158.06	127.58	138.63	115.63	114.96	117.35	142.8	134.94	121.54	118.21	117.04	116.69	121.18	155.12	192.7	156.13	120.21	110.17
city	Shizuoka	transit	静岡市	Shizuoka Prefecture	Japan	100.0	103.31	99.47	111.41	133.57	134.74	105.78	105.8	105.98	103.32	105.79	133.43	140.89	106.22	102.32	104.69	113.21	109.9	139.93	142.33	113.76	117.07	112.22	116.31	114.77	142.75	166.98	128.93	135.44	114.3	121.34	125.88	141.23	129.02	121.29	116.53	118.9	119.59	122.73	143.98	164.99	144.83	123.75	107.36
city	Shizuoka	walking	静岡市	Shizuoka Prefecture	Japan	100.0	107.44	94.02	109.11	146.5	163.54	112.23	108.34	109.8	96.8	114.24	171.18	173.89	109.98	97.31	111.32	119.77	127.76	179.41	188.17	129.79	131.85	127.3	135.8	125.65	167.36	178.9	131.78	146.79	133.19	133.08	155.68	179.63	149.97	123.22	124.37	127.65	134.41	133.97	158.68	199.51	168.57	143.04	115.21
city	Spokane	driving		Washington	United States	100.0	112.97	113.47	106.94	124.17	109.34	84.61	102.12	108.44	107.1	111.06	130.37	129.41	87.85	104.23	106.16	108.45	113.28	130.7	126.78	81.22	105.35	123.63	108.15	115.29	134.74	132.06	94.83	109.19	112.82	119.36	124.38	153.62	144.6	105.98	118.99	115.39	118.07	124.4	143.25	142.35	96.02	108.8	115.72
city	Spokane	transit		Washington	United States	100.0	97.0	93.94	88.57	90.73	63.45	53.13	72.78	84.89	81.1	76.3	82.62	67.98	58.77	75.2	79.88	71.51	81.99	81.04	72.25	64.98	77.41	85.47	104.32	76.41	88.41	72.46	57.08	80.31	82.52	81.2	83.36	74.04	77.3	62.14	80.78	82.04	83.15	89.68	84.41	75.04	51.66	81.25	73.57
city	Spokane	walking		Washington	United States	100.0	106.02	121.79	111.83	139.7	141.04	96.47	112.89	113.98	108.96	115.2	153.53	187.86	96.32	102.59	114.33	111.02	124.69	156.77	164.04	94.44	106.18	110.74	117.32	120.6	153.28	170.22	98.72	116.42	123.85	128.03	137.55	187.58	215.7	143.98	143.2	137.17	133.55	153.53	194.32	192.73	98.16	111.67	124.94
city	Springfield	driving		Massachusetts	United States	100.0	102.48	108.08	108.05	134.55	108.17	91.15	107.98	102.36	110.85	109.25	129.75	122.16	90.89	97.52	100.12	101.28	106.91	128.44	121.02	85.07	97.76	102.64	105.96	101.72	124.67	121.77	90.46	100.83	104.72	109.46	112.02	144.72	130.68	101.93	113.05	111.17	114.79	116.68	140.91	129.88	100.44	109.01	107.23
city	Springfield	transit		Massachusetts	United States	100.0	96.03	107.17	106.59	109.79	84.11	77.33	101.55	112.02	117.73	118.7	125.19	93.31	82.46	113.28	118.02	111.53	114.92	116.86	109.4	72.29	107.46	112.4	110.95	100.48	112.02	91.86	87.98	108.04	100.48	110.47	107.07	120.25	93.02	89.63	112.89	110.56	111.92	106.59	112.4	102.52	81.1	118.51	109.88
city	Springfield	walking		Massachusetts	United States	100.0	103.28	109.17	111.38	148.71	123.46	94.9	96.97	101.82	104.04	100.73	144.61	134.51	82.97	96.84	104.7	101.61	102.43	126.74	130.68	89.38	100.3	105.83	106.1	98.63	121.0	121.27	83.67	104.16	100.7	107.37	107.74	139.48	138.03	106.59	110.35	117.42	113.75	114.57	145.31	138.76	101.27	113.72	106.43
city	St. Louis	driving	Saint Louis	Missouri	United States	100.0	103.59	104.72	105.61	78.42	115.19	83.16	92.46	96.47	97.5	93.56	109.6	114.85	79.34	91.02	102.4	97.6	102.75	119.92	118.73	81.31	95.04	101.97	83.71	99.22	118.31	119.68	84.03	97.94	102.31	101.46	107.16	135.79	128.74	97.69	101.04	105.08	105.75	110.49	138.05	152.11	97.75	101.48	107.41
city	St. Louis	transit	Saint Louis	Missouri	United States	100.0	103.09	97.54	94.1	80.97	85.47	74.77	86.91	97.7	94.3	88.92	99.48	94.87	73.14	90.74	92.25	88.96	92.05	101.39	93.57	80.49	104.15	98.72	90.07	94.29	100.17	94.2	79.54	95.82	105.79	90.28	94.92	104.71	99.06	89.61	97.32	106.77	101.84	100.17	108.6	127.84	87.91	93.68	94.61
city	St. Louis	walking	Saint Louis	Missouri	United States	100.0	107.45	108.53	104.52	87.76	146.5	93.15	90.7	95.11	92.68	85.89	128.21	158.98	88.39	90.18	90.59	88.4	97.9	130.76	145.24	100.92	99.09	92.48	86.08	96.95	144.38	160.12	95.12	96.0	100.22	91.42	102.52	156.07	199.25	145.1	106.56	106.19	105.75	110.53	160.29	523.91	128.24	93.27	101.67
city	Stockholm	driving		Stockholm County	Sweden	100.0	100.55	101.06	103.22	104.97	113.8	109.81	100.08	105.45	107.72	103.77	117.74	127.66	112.93	105.85	105.21	105.5	105.88	111.74	122.54	114.46	101.62	104.44	109.49	105.66	110.8	121.47	110.61	100.38	103.75	107.48	108.1	121.86	128.02	115.84	105.31	108.39	111.34	112.74	117.54	117.46	103.12	95.75	99.21
city	Stockholm	transit		Stockholm County	Sweden	100.0	98.06	100.44	103.23	102.64	113.46	107.93	103.74	103.0	108.18	105.03	117.69	130.12	115.52	107.06	111.14	107.98	107.44	111.77	117.85	113.76	108.76	111.7	114.05	114.68	117.94	130.83	116.22	109.89	114.96	111.34	108.99	119.38	125.95	112.63	110.58	115.16	113.87	108.94	110.67	116.05	102.45	99.76	102.01
city	Stockholm	walking		Stockholm County	Sweden	100.0	101.26	112.11	107.66	123.61	128.88	102.21	105.68	116.04	117.0	113.15	144.63	159.33	101.61	107.56	109.34	117.47	116.65	133.16	147.17	106.33	107.89	114.76	121.74	118.84	135.09	139.86	93.58	101.49	114.89	114.39	119.48	153.43	146.68	93.93	107.67	117.45	124.66	116.76	136.13	120.66	93.76	98.07	102.4
city	Stockton	driving		California	United States	100.0	99.86	104.03	101.11	141.63	115.32	85.76	99.07	100.81	103.85	105.21	130.09	116.37	86.42	99.63	104.83	102.5	108.06	129.44	119.04	83.55	102.31	104.01	106.62	123.63	134.66	126.75	97.63	110.74	110.26	108.22	118.13	148.72	123.08	97.43	110.32	112.59	112.16	114.95	139.88	138.53	101.73	114.04	121.29
city	Stockton	walking		California	United States	100.0	96.94	93.71	82.93	110.05	104.12	73.63	82.17	96.5	99.46	98.21	117.37	106.26	72.55	88.94	102.09	103.98	98.67	108.1	112.71	74.82	92.06	92.74	99.3	100.49	123.88	112.82	82.57	98.86	101.19	101.52	113.36	126.72	118.13	95.53	98.89	99.73	103.09	105.04	125.99	123.58	91.22	105.47	102.63
city	Strasbourg	driving		Alsace Region	France	100.0	102.31	108.03	105.18	107.54	103.07	76.16	93.54	94.85	98.11	99.89	104.16	100.24	74.72	91.05	92.05	101.82	111.68	119.7	111.54	78.21	96.05	95.97	110.15	105.55	106.96	111.21	84.17	97.31	104.07	104.88	113.3	128.71	125.77	87.44	100.5	98.07	97.48	105.27	109.28	106.19	75.94	94.05	94.19
city	Strasbourg	transit		Alsace Region	France	100.0	97.07	97.22	100.88	98.17	91.22	77.62	92.68	99.63	98.17	98.02	98.61	94.73	79.3	88.3	101.9	113.39	142.06	136.5	102.78	74.4	99.41	94.95	107.46	100.22	104.46	109.58	88.3	111.7	108.05	104.46	113.02	125.09	118.51	106.73	179.88	143.75	143.6	144.4	139.43	138.77	114.7	136.8	128.68
city	Strasbourg	walking		Alsace Region	France	100.0	108.14	117.93	128.01	124.65	141.53	70.01	95.19	105.5	104.9	113.2	125.81	137.22	67.87	91.39	95.8	116.32	152.69	170.52	145.58	71.51	93.56	95.82	116.6	119.25	122.32	157.9	79.38	97.66	113.56	117.38	132.53	173.35	195.85	97.16	100.5	107.89	106.93	124.2	122.1	144.1	71.68	99.93	96.53
city	Stuttgart	driving		Baden-Württemberg	Germany	100.0	101.78	109.66	119.48	120.3	109.74	91.88	99.03	98.74	102.63	104.48	112.55	103.53	86.86	98.48	108.28	114.92	120.81	116.95	108.57	89.81	105.09	112.75	115.84	121.39	120.67	120.53	99.77	105.76	107.59	108.64	117.22	131.46	133.23	102.98	115.13	117.7	116.37	117.0	122.17	110.45	81.0	92.49	95.47
city	Stuttgart	transit		Baden-Württemberg	Germany	100.0	100.34	104.36	109.6	113.69	115.3	104.97	103.96	99.66	97.32	101.01	106.78	120.67	97.52	104.97	104.77	116.38	108.86	114.3	115.97	103.09	101.14	119.87	106.78	106.78	120.34	134.9	115.7	109.06	110.0	106.11	114.63	125.17	140.87	146.17	253.36	214.63	203.02	190.07	181.14	183.36	146.24	149.4	151.61
city	Stuttgart	walking		Baden-Württemberg	Germany	100.0	97.33	106.65	110.25	130.58	170.3	82.34	98.63	95.1	98.61	96.3	120.97	156.1	82.46	95.8	95.5	104.66	112.67	137.19	156.6	79.14	98.61	105.51	114.35	118.98	141.8	193.15	91.7	84.58	105.08	106.75	111.07	155.35	208.63	106.48	108.93	119.86	114.28	123.7	121.99	154.34	68.02	101.06	95.15
city	Sydney	driving		New South Wales	Australia	100.0	104.24	100.77	102.6	106.42	87.23	98.47	105.84	110.45	108.99	111.37	107.68	87.12	81.78	100.64	103.45	105.39	111.26	117.52	91.46	99.97	102.96	106.96	111.22	111.06	110.1	81.53	119.58	114.21	113.88	113.04	123.87	131.84	103.04	108.47	112.88	119.24	118.95	123.19	130.89	101.23	106.61	114.31	115.11
city	Sydney	transit		New South Wales	Australia	100.0	101.56	96.2	90.65	94.28	86.9	96.54	106.43	107.95	106.53	100.54	99.94	95.21	84.97	100.23	101.02	101.47	105.62	106.83	91.41	98.59	99.05	101.34	99.08	95.84	98.24	69.92	102.6	111.57	106.11	104.55	112.73	122.36	109.0	113.43	116.56	121.88	116.25	117.16	120.89	104.99	113.13	121.87	117.25
city	Sydney	walking		New South Wales	Australia	100.0	103.91	98.65	92.05	107.4	95.08	96.7	101.03	106.47	98.18	104.38	112.0	95.5	80.78	91.42	98.18	99.04	101.94	110.17	90.51	93.45	98.04	102.11	100.49	87.3	102.61	62.5	91.27	104.23	105.23	107.35	121.86	139.71	114.06	107.75	109.23	115.01	115.37	120.11	134.88	110.66	105.36	112.12	113.08
city	Syracuse	driving		New York	United States	100.0	101.91	106.33	100.95	120.24	92.8	78.32	102.52	99.25	102.23	106.02	124.93	112.73	79.2	90.81	93.83	95.57	104.18	126.3	127.05	84.94	92.53	98.64	98.97	98.17	80.27	111.08	88.02	98.5	103.69	104.23	110.74	135.08	128.5	95.25	104.95	101.3	106.69	110.2	132.39	126.76	99.01	100.23	105.35
city	Syracuse	transit		New York	United States	100.0	104.13	107.07	90.67	112.57	108.84	79.27	103.34	111.1	122.4	113.16	124.36	94.11	71.91	109.43	98.04	117.09	116.11	112.87	92.73	79.57	119.94	104.91	99.41	104.22	106.78	94.01	85.27	113.26	105.5	110.61	118.57	128.19	98.13	92.73	108.06	110.02	101.57	109.63	117.39	98.33	89.69	103.05	119.35
city	Syracuse	walking		New York	United States	100.0	107.71	95.43	81.31	134.33	113.78	77.18	72.11	75.48	78.1	84.08	116.2	107.58	52.78	69.42	70.98	67.9	78.6	110.79	148.7	63.7	74.76	74.17	74.03	81.13	75.41	105.29	64.62	75.89	81.76	83.01	86.15	110.99	124.17	79.86	82.2	83.25	86.33	90.22	109.61	133.09	109.0	81.18	75.96
city	Tacoma	driving		Washington	United States	100.0	102.17	108.35	119.47	136.49	132.71	94.41	110.67	125.33	120.08	123.76	141.67	136.39	95.65	113.52	118.75	116.32	126.06	155.0	148.74	97.18	113.01	117.24	119.83	128.79	151.1	148.31	110.23	117.79	121.14	123.82	136.9	172.34	141.9	108.22	132.04	125.61	126.35	138.07	157.52	159.48	104.25	117.6	122.97
city	Tacoma	transit		Washington	United States	100.0	107.67	114.77	115.98	117.06	96.75	86.99	105.66	118.71	118.91	114.17	125.61	103.05	83.26	121.28	115.74	106.82	115.54	129.51	112.57	94.86	107.95	118.31	119.07	113.85	122.76	116.22	91.77	111.68	108.47	117.82	123.24	137.9	115.62	89.8	144.2	135.53	126.01	125.65	128.66	116.46	90.77	115.9	118.99
city	Tacoma	walking		Washington	United States	100.0	100.6	104.76	113.64	132.7	154.0	105.43	114.07	121.37	110.19	112.04	144.54	170.31	104.99	107.79	114.98	112.06	132.07	173.36	203.29	115.2	111.53	113.78	114.47	114.69	150.88	179.95	120.7	112.26	119.76	118.85	136.61	216.0	169.0	129.74	155.93	131.58	128.2	148.99	175.16	202.72	104.12	117.05	126.51
city	Taichung–Changhua metropolitan area	driving	臺中彰化都會區|台中彰化都會區		Taiwan	100.0	105.24	109.83	117.2	135.13	133.58	116.19	116.4	119.49	122.53	93.77	90.47	110.02	128.63	138.98	122.66	103.88	101.29	110.81	111.17	104.51	97.11	99.83	104.41	108.37	119.26	122.51	115.83	107.26	109.09	111.76	111.87	130.84	129.45	106.56	102.33	106.88	106.71	111.41	130.17	130.38	115.81	94.78	86.21
city	Taichung–Changhua metropolitan area	transit	臺中彰化都會區|台中彰化都會區		Taiwan	100.0	106.07	130.89	139.9	141.61	131.69	130.02	124.65	121.6	113.84	82.67	78.09	92.14	101.05	119.12	103.16	103.12	112.4	105.57	102.78	116.71	112.54	110.34	114.24	116.84	116.32	118.22	123.38	116.01	119.12	120.63	120.55	113.86	116.26	104.97	114.36	117.14	106.99	110.69	114.07	102.45	100.21	75.84	69.05
city	Taichung–Changhua metropolitan area	walking	臺中彰化都會區|台中彰化都會區		Taiwan	100.0	114.16	119.24	120.83	136.3	141.25	124.98	125.62	127.42	122.74	87.84	77.72	86.06	101.24	121.45	107.96	102.18	117.18	114.11	113.28	107.31	102.21	108.83	113.19	118.76	127.42	129.01	126.7	120.7	121.7	125.36	122.44	135.3	128.26	107.74	109.64	111.66	109.27	112.09	129.1	134.41	114.07	92.61	85.03
city	Taipei–Keelung–Taoyuan metropolitan area	driving	臺北基隆桃園都會區|台北基隆桃園都會區		Taiwan	100.0	107.02	114.21	117.7	130.22	125.8	115.11	119.07	118.84	112.24	83.78	86.75	89.29	91.41	101.68	95.43	94.99	96.08	105.69	110.53	104.88	94.32	94.78	100.46	101.19	106.92	105.0	104.12	101.31	104.59	106.17	107.1	119.48	113.57	96.29	100.02	102.33	105.46	106.14	121.3	114.77	111.23	95.92	89.08
city	Taipei–Keelung–Taoyuan metropolitan area	transit	臺北基隆桃園都會區|台北基隆桃園都會區		Taiwan	100.0	108.05	117.32	119.83	133.49	126.98	116.35	116.61	109.41	92.79	64.37	64.74	67.63	71.83	78.87	78.45	87.83	95.47	100.2	97.28	98.76	92.52	95.02	98.71	98.85	104.02	92.07	96.67	94.93	99.0	102.88	103.77	102.22	100.32	89.18	95.18	100.27	98.7	98.62	107.31	94.68	95.82	86.54	77.87
city	Taipei–Keelung–Taoyuan metropolitan area	walking	臺北基隆桃園都會區|台北基隆桃園都會區		Taiwan	100.0	105.6	115.59	115.25	132.15	133.53	117.4	117.4	112.38	102.19	72.45	61.25	67.27	72.84	86.86	82.55	88.66	94.73	102.73	106.95	99.16	90.85	93.69	103.68	105.79	107.83	102.77	99.7	97.5	105.25	107.61	108.77	117.87	110.79	88.75	98.35	101.96	104.82	103.34	112.87	105.67	99.97	87.91	82.06
city	Takamatsu	driving	高松市	Kagawa Prefecture	Japan	100.0	97.12	100.02	107.1	144.64	156.27	104.97	99.69	99.11	101.85	101.72	132.15	146.85	101.24	98.15	102.7	98.74	99.87	140.74	160.51	109.08	103.31	108.42	111.52	109.99	148.56	180.4	137.18	157.94	115.43	116.42	120.88	148.59	150.01	121.06	119.98	125.29	123.98	128.17	158.72	221.43	193.22	135.86	122.13
city	Takamatsu	transit	高松市	Kagawa Prefecture	Japan	100.0	101.85	101.98	112.92	144.23	155.98	106.85	102.39	101.9	102.33	103.49	134.78	149.14	105.75	99.51	102.15	99.93	105.28	139.99	162.08	113.61	112.43	110.41	110.22	111.05	146.04	191.84	131.7	152.97	119.38	116.7	125.18	145.0	153.7	123.31	118.62	126.9	124.66	128.63	158.85	203.28	184.23	137.43	119.5
city	Takamatsu	walking	高松市	Kagawa Prefecture	Japan	100.0	100.62	106.35	120.42	177.57	185.47	112.52	106.94	107.84	109.06	112.41	166.97	178.87	113.57	103.67	113.17	110.97	111.96	168.18	209.9	134.67	138.25	128.77	130.13	127.11	168.15	210.86	140.37	169.11	124.54	136.42	162.74	181.92	185.11	129.28	134.72	154.56	148.74	152.78	193.26	255.23	234.61	162.31	150.69
city	Takasaki	driving	高崎市	Gunma Prefecture	Japan	100.0	99.39	100.63	102.99	128.26	131.87	101.08	99.97	101.49	98.38	103.1	136.93	136.53	100.97	86.84	92.53	98.53	100.66	134.59	133.86	104.67	102.48	101.8	102.2	104.53	136.53	144.95	116.47	124.63	113.32	109.16	111.02	135.33	133.89	110.24	110.36	111.59	110.47	113.84	144.7	164.29	139.39	119.77	106.07
city	Takasaki	transit	高崎市	Gunma Prefecture	Japan	100.0	100.14	100.42	104.07	127.98	132.3	101.92	97.72	99.69	96.67	103.29	137.0	135.45	99.76	91.61	92.55	97.18	101.25	132.04	132.52	107.7	103.06	105.22	102.09	106.3	134.44	158.36	118.47	127.07	117.44	110.38	111.92	132.39	133.62	111.82	108.9	110.66	109.01	113.94	141.19	151.16	131.08	115.6	104.48
city	Takasaki	walking	高崎市	Gunma Prefecture	Japan	100.0	97.9	98.53	109.0	146.12	148.5	94.35	98.9	99.19	90.23	103.89	153.9	155.15	98.32	93.27	97.63	100.15	106.01	145.6	146.67	115.88	112.1	104.96	101.04	108.76	134.76	153.46	121.68	127.93	131.19	131.01	123.01	141.61	140.02	120.15	117.1	123.38	119.17	127.87	163.98	169.12	135.87	124.19	110.34
city	Tampa	driving		Florida	United States	100.0	102.37	107.84	112.25	125.08	118.98	81.84	96.67	99.85	98.42	104.72	126.32	148.65	82.22	94.71	100.39	98.81	104.21	120.72	107.63	75.96	95.9	99.8	102.69	119.75	126.24	120.35	86.51	102.75	109.31	116.63	120.98	141.14	133.43	94.84	105.88	109.65	112.67	116.26	130.19	126.34	87.89	104.85	114.3
city	Tampa	transit		Florida	United States	100.0	92.89	96.55	93.08	95.06	86.28	68.29	78.02	89.53	81.0	84.07	96.8	121.55	66.37	91.96	85.91	86.7	91.26	85.71	75.17	61.58	83.02	87.69	92.69	100.5	94.48	83.64	71.35	89.18	89.57	92.27	91.63	94.67	93.68	71.99	87.54	88.64	93.66	94.07	88.06	88.82	70.98	92.4	89.53
city	Tampa	walking		Florida	United States	100.0	103.02	102.91	98.57	123.48	152.81	84.4	91.58	87.52	84.76	92.97	138.64	568.89	82.89	83.12	82.97	86.48	93.86	113.27	118.71	77.42	85.2	89.79	91.33	100.81	136.25	165.21	89.05	93.23	98.84	99.16	110.87	143.66	179.45	106.09	99.88	92.24	94.07	99.75	120.23	152.55	92.91	90.55	96.56
city	Tel Aviv	driving	תל אביב	Tel Aviv District	Israel	100.0	103.94	103.37	112.16	83.96	88.39	90.72	93.44	97.96	99.63	103.16	78.93	87.68	98.57	98.05	101.3	100.95	105.94	82.28	86.81	104.48	100.5	100.0	97.03	108.25	81.46	84.4	97.08	101.75	102.06	108.01	120.51	103.19	103.72	110.93	109.61	111.76	102.71	121.49	100.75	96.69	112.32	109.43	111.43
city	Tel Aviv	walking	תל אביב	Tel Aviv District	Israel	100.0	105.37	107.26	123.6	89.05	83.63	77.12	82.81	79.67	96.99	105.79	82.63	87.65	96.28	96.45	101.27	100.02	113.75	92.86	81.51	99.18	99.13	98.95	97.27	118.96	87.36	72.8	92.75	95.35	101.81	112.9	136.33	124.02	108.38	107.16	112.72	116.84	97.13	133.78	118.61	98.63	111.89	110.89	111.51
city	The Hague	driving	's-Gravenhage|Den Haag	South Holland	Netherlands	100.0	102.98	103.13	110.46	107.54	102.3	94.59	100.9	102.61	103.02	108.94	112.55	108.98	94.5	104.23	105.36	107.05	112.63	117.89	124.23	100.75	103.63	106.56	106.96	105.83	132.08	115.09	84.44	108.19	109.36	110.35	117.38	117.51	112.96	95.66	103.5	113.54	121.43	118.02	118.04	103.44	87.33	100.84	103.25
city	The Hague	transit	's-Gravenhage|Den Haag	South Holland	Netherlands	100.0	103.52	104.7	106.41	103.57	90.71	92.11	102.74	104.0	103.6	108.94	117.55	110.2	104.83	121.04	116.26	117.74	125.66	122.01	109.66	101.34	114.17	116.83	125.63	122.28	122.89	107.73	91.55	115.03	118.84	117.18	121.74	124.8	110.36	106.36	117.63	122.65	132.47	127.99	120.1	110.55	96.83	115.83	115.89
city	The Hague	walking	's-Gravenhage|Den Haag	South Holland	Netherlands	100.0	100.56	106.02	119.89	120.03	130.22	98.52	98.98	106.25	109.72	120.97	135.54	151.41	105.86	105.91	108.11	122.27	129.06	143.61	151.04	95.94	111.12	116.67	125.08	133.04	141.93	132.81	67.67	99.1	111.68	119.05	118.97	149.68	148.12	84.51	109.81	123.52	131.89	130.28	134.63	141.49	99.66	106.65	118.3
city	Tijuana	driving		Baja California	Mexico	100.0	93.97	93.6	97.29	109.36	145.23	98.15	104.11	96.15	94.19	98.96	126.77	150.87	93.49	98.09	97.03	93.9	96.35	116.01	141.37	88.55	77.59	95.27	92.55	92.6	114.85	147.78	92.43	96.34	99.71	94.95	100.78	135.02	168.64	116.47	122.64	98.83	104.09	99.19	138.99	145.47	100.59	98.94	97.93
city	Tijuana	walking		Baja California	Mexico	100.0	100.19	99.04	96.34	111.76	170.01	90.65	119.0	94.21	99.71	106.46	146.48	188.33	100.87	98.46	101.35	96.24	104.73	125.94	166.15	87.95	81.97	99.32	102.12	88.04	118.03	167.79	91.71	86.89	101.64	95.47	102.8	145.61	192.09	122.85	115.81	105.4	92.09	104.73	150.53	161.62	106.85	105.21	92.86
city	Tokyo	driving	東京(23区)	Tokyo (Prefecture)	Japan	100.0	96.58	97.77	100.95	109.92	117.94	102.8	98.53	97.94	97.32	101.37	121.56	118.41	97.49	87.31	96.37	101.92	102.25	123.72	123.01	105.78	101.16	102.18	99.39	102.04	122.48	133.44	114.42	121.66	108.59	105.54	108.65	126.22	117.42	110.5	107.78	105.99	107.42	111.73	127.83	138.23	124.07	110.02	99.51
city	Tokyo	transit	東京(23区)	Tokyo (Prefecture)	Japan	100.0	99.82	101.7	106.47	120.11	123.82	104.29	102.3	103.8	100.62	106.06	126.75	124.18	99.22	92.58	100.21	104.18	104.49	128.14	124.53	109.61	105.95	109.23	103.32	106.61	125.59	141.41	115.55	122.35	111.43	111.71	114.57	126.68	118.09	110.95	109.54	108.47	108.99	112.08	122.5	126.76	112.87	104.4	97.02
city	Tokyo	walking	東京(23区)	Tokyo (Prefecture)	Japan	100.0	95.46	102.6	108.34	122.61	138.95	105.21	102.03	103.92	96.62	109.42	144.92	138.15	99.48	82.17	102.21	114.85	110.83	146.4	144.06	115.72	112.06	116.88	106.38	108.78	138.87	142.1	117.03	134.66	118.17	121.26	125.84	146.38	128.52	117.05	119.53	117.13	119.72	120.67	136.62	143.11	128.03	110.92	101.63
city	Toledo	driving		Ohio	United States	100.0	103.72	103.85	105.17	127.03	97.18	86.01	98.96	104.88	107.54	108.25	126.08	126.18	87.28	95.74	103.98	101.63	108.53	132.68	126.16	86.8	100.24	105.11	109.87	99.25	120.24	127.2	93.15	102.37	108.18	106.38	111.17	152.58	130.01	99.09	107.04	108.25	109.92	117.74	141.24	144.81	102.64	105.38	111.86
city	Toledo	transit		Ohio	United States	100.0	98.87	99.06	96.61	112.62	76.84	75.89	103.01	101.51	104.71	104.33	106.97	104.14	70.43	91.71	97.93	90.02	92.09	100.94	100.19	65.35	105.46	112.05	118.27	96.23	105.84	100.56	67.04	104.71	110.17	113.94	93.22	134.09	103.39	75.33	103.39	116.76	111.49	119.21	135.03	103.39	76.65	95.48	118.83
city	Toledo	walking		Ohio	United States	100.0	102.12	115.93	105.42	144.84	115.46	82.25	105.74	121.27	114.81	109.51	138.7	151.79	92.54	104.56	105.81	99.75	104.02	150.5	146.59	97.63	102.58	107.57	103.3	100.97	130.02	153.44	89.06	108.5	115.03	104.05	113.85	157.71	159.25	113.31	104.91	117.18	105.88	124.32	163.81	180.06	112.2	113.85	121.52
city	Toluca	driving		State of Mexico	Mexico	100.0	97.87	97.4	94.19	124.65	127.02	81.91	90.95	90.1	95.09	92.48	121.64	123.44	82.68	94.37	96.31	91.65	102.66	128.75	126.08	89.95	86.58	95.06	95.76	95.64	122.44	125.89	77.7	92.7	98.24	99.05	108.15	156.44	147.27	87.02	104.86	111.7	99.27	101.88	140.68	129.99	83.88	93.8	96.28
city	Torino	driving		Piedmont Region	Italy	100.0	105.78	117.41	109.49	116.53	121.35	95.1	101.8	104.38	120.59	108.21	120.68	120.75	90.01	97.71	102.67	110.32	107.46	121.8	124.7	103.32	99.42	101.12	103.25	105.65	117.26	116.84	92.33	99.12	106.99	110.19	113.55	131.1	129.9	105.7	110.09	112.76	114.6	116.54	127.2	114.42	80.06	81.93	81.12
city	Torino	walking		Piedmont Region	Italy	100.0	103.74	118.17	113.11	135.75	168.72	107.79	102.47	106.67	122.75	111.2	133.69	170.48	105.02	99.02	104.06	115.32	115.69	145.16	195.35	125.26	106.59	106.81	108.98	109.8	128.22	160.12	105.84	106.24	108.95	116.06	125.92	168.56	197.04	125.49	122.25	129.52	132.99	138.56	152.57	159.67	91.63	84.76	70.99
city	Toronto	driving		Ontario	Canada	100.0	105.38	102.42	107.2	122.11	86.03	78.09	101.53	101.79	104.59	105.81	120.86	106.37	78.9	94.06	99.4	101.89	104.53	120.54	109.83	77.15	95.9	99.63	102.94	99.53	115.1	107.83	82.85	98.57	103.16	104.66	114.14	131.44	113.36	93.46	77.81	112.68	110.47	118.14	135.46	124.75	94.34	100.31	105.8
city	Toronto	transit		Ontario	Canada	100.0	102.39	100.57	99.41	105.64	85.0	73.17	96.55	98.78	104.07	102.69	109.45	90.8	74.47	93.65	97.32	96.71	100.49	107.06	93.93	72.93	94.87	97.41	94.07	93.59	101.27	91.5	76.8	94.28	96.37	96.55	105.34	106.43	91.48	78.1	74.57	105.01	102.06	106.04	119.23	102.69	82.78	96.38	97.42
city	Toronto	walking		Ontario	Canada	100.0	108.27	109.14	107.4	124.37	101.32	78.84	94.25	99.36	106.82	109.61	123.19	120.48	80.8	94.25	104.44	104.38	107.41	127.03	128.3	78.76	99.94	103.55	100.94	94.36	117.55	120.51	82.53	99.13	105.44	105.93	113.2	136.5	132.36	108.96	84.58	107.88	111.0	120.1	151.17	157.44	106.78	106.95	106.05
city	Toulon	driving		Provence-Alpes-Côte d'Azur Region	France	100.0	101.75	109.4	108.4	107.66	113.37	84.21	95.54	97.25	97.56	99.88	113.35	105.4	81.89	94.66	95.75	101.05	99.0	109.34	113.46	88.26	96.38	98.64	106.3	108.64	112.99	117.62	93.96	101.16	109.05	111.64	108.81	125.29	124.72	88.05	106.91	109.43	109.93	110.55	115.86	109.85	96.91	109.96	108.05
city	Toulon	walking		Provence-Alpes-Côte d'Azur Region	France	100.0	103.09	114.79	108.69	116.33	134.54	67.07	91.38	99.8	97.85	100.3	141.01	117.87	71.23	96.34	99.36	104.53	100.54	117.4	127.2	74.95	97.15	104.63	112.41	112.61	118.54	125.72	75.96	98.02	108.92	118.38	110.9	135.61	140.31	70.02	105.26	122.0	125.29	118.91	123.37	110.7	85.61	110.4	122.6
city	Toulouse	driving		Midi-Pyrénées Region	France	100.0	103.92	104.31	110.28	112.27	105.39	83.53	97.16	101.06	106.25	107.16	116.33	108.0	84.01	100.23	102.54	106.36	105.09	116.28	119.2	84.51	98.34	99.05	105.36	111.04	118.73	109.48	81.0	97.89	105.5	105.34	108.95	113.18	99.7	77.79	95.07	98.92	99.96	104.72	107.78	98.94	88.67	104.24	101.47
city	Toulouse	transit		Midi-Pyrénées Region	France	100.0	93.78	103.04	103.39	110.6	102.12	93.0	95.41	93.64	99.79	105.58	110.74	104.59	84.45	95.97	101.34	97.74	101.63	104.17	121.34	92.16	95.83	100.14	101.27	98.37	108.34	97.74	85.65	91.38	100.85	104.88	99.43	108.98	92.93	101.41	201.55	161.2	154.7	160.35	150.95	137.81	146.36	172.72	172.79
city	Toulouse	walking		Midi-Pyrénées Region	France	100.0	114.18	125.73	134.92	127.67	152.93	77.06	101.32	109.31	104.6	125.28	140.96	162.01	74.06	97.09	108.0	121.9	118.72	142.76	185.86	84.98	107.09	108.37	124.45	133.84	142.21	156.79	72.79	107.33	117.27	126.67	138.05	151.86	135.42	63.13	90.77	115.56	108.6	122.52	119.68	138.31	81.01	114.21	110.14
city	Toyama	driving	富山市	Toyama Prefecture	Japan	100.0	106.34	107.15	112.99	141.18	141.49	105.67	103.48	108.05	109.84	110.1	146.65	143.16	107.57	105.7	103.33	104.45	105.95	138.35	147.54	110.53	106.74	108.2	111.87	112.84	139.28	144.95	122.71	135.15	120.1	123.89	121.09	149.49	152.24	125.97	125.39	129.13	123.81	130.86	149.35	146.49	143.64	131.88	118.69
city	Toyama	transit	富山市	Toyama Prefecture	Japan	100.0	102.91	104.45	112.59	138.72	140.4	105.22	99.29	102.39	100.72	106.29	141.07	139.4	105.04	102.94	101.98	99.38	103.69	134.07	144.06	109.5	106.26	106.16	113.06	120.38	137.65	150.92	125.11	133.92	117.62	119.44	119.61	142.05	143.33	126.97	121.81	125.91	125.76	128.98	141.02	139.8	139.28	130.06	116.04
city	Toyama	walking	富山市	Toyama Prefecture	Japan	100.0	108.72	97.58	117.85	150.07	172.6	99.0	88.34	98.48	102.77	105.99	159.83	176.51	106.47	109.97	106.19	96.23	108.69	153.7	180.0	106.92	109.03	101.35	119.58	129.72	152.66	155.78	128.41	148.75	129.52	134.01	136.3	177.58	164.26	118.51	126.47	138.37	134.64	143.88	151.25	171.11	169.03	146.06	128.24
city	Toyohashi	driving	豊橋市	Aichi Prefecture	Japan	100.0	99.84	102.71	103.31	140.39	151.67	107.72	99.56	104.85	102.27	103.38	144.87	139.99	108.16	97.62	104.27	106.15	103.44	139.89	151.24	113.9	108.97	108.13	103.43	110.91	151.43	162.25	121.04	125.87	110.96	109.97	111.5	153.38	145.83	116.52	112.7	112.54	114.78	121.27	151.36	168.24	142.11	119.16	109.21
city	Toyohashi	transit	豊橋市	Aichi Prefecture	Japan	100.0	99.43	102.39	105.0	141.12	149.8	107.33	101.65	104.29	102.69	109.86	151.26	146.19	107.3	98.99	104.42	102.03	108.04	150.93	153.86	113.37	109.01	108.8	101.4	109.81	145.43	172.7	120.49	127.29	110.22	108.64	112.0	148.22	144.79	116.96	109.51	108.84	113.0	119.52	147.85	160.52	136.66	114.38	104.58
city	Toyohashi	walking	豊橋市	Aichi Prefecture	Japan	100.0	96.51	91.56	103.53	134.82	157.41	97.97	97.22	102.85	93.88	107.2	171.67	155.87	99.06	93.73	104.02	108.03	110.28	174.52	156.47	115.83	108.18	101.54	95.98	100.41	138.99	166.75	119.51	122.4	112.83	104.02	104.35	132.31	128.22	107.17	110.36	113.58	118.76	123.83	138.99	153.51	122.66	118.76	104.5
city	Tsukuba	driving	つくば市	Ibaraki Prefecture	Japan	100.0	98.43	97.5	104.85	125.98	136.38	107.35	102.11	99.94	99.03	103.33	134.97	130.57	96.87	90.13	106.72	96.84	104.52	127.49	125.18	103.83	104.03	102.07	101.49	101.51	133.36	146.14	119.55	128.4	106.65	104.05	108.66	134.18	129.68	111.36	111.31	112.45	111.61	112.88	138.47	161.41	144.9	123.02	108.64
city	Tsukuba	transit	つくば市	Ibaraki Prefecture	Japan	100.0	97.9	94.85	106.96	122.39	129.45	103.81	101.48	97.95	95.29	102.65	127.89	129.63	98.48	94.67	99.36	94.88	101.23	127.29	122.09	101.93	100.48	100.07	96.92	105.17	128.13	150.6	118.46	125.18	110.47	105.0	106.78	128.26	126.71	107.72	109.01	106.96	109.5	110.43	132.16	145.94	138.64	123.96	106.75
city	Tsukuba	walking	つくば市	Ibaraki Prefecture	Japan	100.0	98.65	96.76	115.66	116.07	153.63	104.48	100.87	82.57	83.7	99.21	135.98	128.98	97.37	82.91	94.66	105.19	105.68	135.64	124.58	104.14	104.74	110.31	89.8	101.84	131.46	153.97	116.52	136.09	107.72	111.29	114.79	138.77	133.16	112.27	112.68	112.61	117.65	138.28	141.4	158.9	170.27	162.14	121.19
city	Tucson	driving		Arizona	United States	100.0	106.8	109.46	113.39	135.39	152.74	97.0	107.07	105.68	108.42	113.47	129.71	126.97	89.73	103.49	112.62	113.56	120.89	138.36	132.34	91.68	116.99	117.47	116.52	125.74	144.44	140.34	100.51	112.77	116.87	121.27	130.73	157.1	144.54	106.95	114.44	118.71	121.54	128.92	140.95	132.63	101.34	117.63	121.02
city	Tucson	transit		Arizona	United States	100.0	107.22	111.48	103.97	109.27	97.15	78.97	94.98	110.03	113.2	109.19	109.11	95.47	71.03	103.49	111.56	110.67	108.27	106.06	93.14	71.59	106.7	106.46	100.4	106.82	111.92	96.87	75.96	102.69	101.4	113.92	112.0	120.14	103.69	82.02	107.22	116.09	102.53	106.14	102.89	88.76	83.35	118.98	113.72
city	Tucson	walking		Arizona	United States	100.0	121.31	206.16	182.18	171.71	160.07	103.13	105.21	137.21	138.41	136.46	149.97	147.23	92.13	126.18	124.04	126.45	132.9	145.49	135.48	93.66	125.42	122.26	119.11	132.52	154.7	161.11	101.64	121.48	120.35	129.8	143.36	169.02	172.74	110.22	116.7	131.11	128.81	145.46	148.89	153.45	100.01	121.95	127.1
city	Tulsa	driving		Oklahoma	United States	100.0	103.2	103.65	109.68	124.39	123.91	81.79	98.48	96.64	89.03	99.88	117.77	119.66	76.91	95.05	93.01	95.99	103.72	124.57	127.45	80.64	94.69	94.43	58.24	93.56	122.13	124.35	81.49	100.33	104.91	103.37	111.89	136.72	134.75	89.43	105.5	103.63	103.95	109.73	134.45	137.6	81.66	100.06	104.77
city	Tulsa	transit		Oklahoma	United States	100.0	91.18	101.76	87.79	102.44	113.16	88.47	92.13	91.72	86.16	93.08	89.01	90.37	77.2	83.18	84.67	75.98	93.89	99.19	101.63	75.17	91.72	82.9	65.26	86.7	95.52	116.15	72.86	90.91	88.74	86.43	98.24	112.62	119.67	82.63	96.61	103.8	96.74	97.56	105.02	120.49	71.37	91.86	88.2
city	Tulsa	walking		Oklahoma	United States	100.0	106.54	107.25	114.31	132.85	153.56	82.3	103.71	98.26	82.06	99.86	128.93	135.04	76.53	95.13	80.85	96.1	98.54	138.22	164.06	89.16	102.52	93.21	78.03	96.39	145.52	154.2	82.11	98.88	104.49	96.95	109.92	157.32	187.92	94.49	108.24	102.77	103.34	109.24	159.24	178.57	73.88	100.56	104.29
city	Utrecht	driving			Netherlands	100.0	108.08	107.76	109.76	102.44	86.74	80.63	101.62	100.84	104.67	110.1	101.09	89.39	83.74	97.96	106.86	103.36	109.46	103.37	87.64	83.25	99.97	110.91	104.46	109.18	107.45	91.22	77.64	109.0	113.03	110.59	123.35	112.95	94.57	83.88	106.55	106.08	103.38	112.88	113.12	83.16	71.99	92.7	90.88
city	Utrecht	transit			Netherlands	100.0	100.14	107.34	105.63	101.6	90.84	80.89	97.75	101.39	99.68	103.71	95.33	90.27	84.31	97.54	103.28	107.27	109.84	103.53	97.04	97.08	115.65	109.63	111.55	115.19	111.73	99.93	97.58	114.01	114.44	113.3	130.62	118.72	116.22	98.22	111.94	122.67	110.73	115.19	107.56	84.06	81.96	102.0	96.9
city	Utrecht	walking			Netherlands	100.0	113.55	113.67	131.26	129.98	133.39	96.75	105.73	106.39	110.87	122.94	132.46	137.52	96.69	98.69	106.2	121.91	139.16	140.68	140.61	98.31	111.36	119.52	128.92	143.25	150.29	139.0	72.56	110.0	120.5	124.08	132.08	163.07	171.26	90.88	108.99	120.6	125.66	132.8	143.78	134.72	79.09	90.4	109.69
city	Utsunomiya	driving	宇都宮市	Tochigi Prefecture	Japan	100.0	101.42	106.8	110.35	134.97	141.31	106.43	102.14	102.95	103.9	109.51	145.35	145.26	106.81	94.41	104.93	111.58	108.91	140.11	139.82	110.07	105.8	105.95	111.85	112.59	142.6	155.03	124.19	131.77	115.19	114.25	113.69	147.72	147.62	125.64	119.45	117.68	119.27	122.14	154.24	171.26	137.9	124.12	113.3
city	Utsunomiya	transit	宇都宮市	Tochigi Prefecture	Japan	100.0	101.89	105.35	106.32	135.83	140.46	102.16	100.84	101.4	100.99	108.6	140.59	142.67	104.74	95.5	105.98	107.34	106.3	136.16	136.61	108.81	106.33	105.9	118.21	111.29	139.64	166.36	125.15	129.61	117.34	112.82	115.15	145.53	135.91	120.14	116.04	113.76	118.36	120.91	147.75	159.16	131.89	120.19	110.23
city	Utsunomiya	walking	宇都宮市	Tochigi Prefecture	Japan	100.0	99.58	111.58	111.47	162.05	156.81	104.75	101.7	101.01	100.28	112.31	172.06	176.46	98.96	95.15	103.54	119.69	117.61	155.32	177.85	119.55	116.74	117.23	136.22	122.95	163.05	184.19	133.73	150.71	142.08	130.57	129.95	165.79	145.48	119.34	127.07	128.77	130.68	144.02	175.29	191.68	167.97	139.2	120.14
city	Valencia	driving	València	Valencian Community	Spain	100.0	100.09	104.0	113.22	129.66	124.73	81.59	96.38	95.99	97.51	124.26	149.45	147.34	108.35	109.25	114.11	117.31	124.24	148.83	147.07	113.96	119.13	124.0	122.77	130.29	146.07	146.4	109.18	113.71	123.9	120.45	130.0	170.75	156.24	119.36	119.7	123.23	127.97	133.03	154.58	147.53	114.12	120.91	122.63
city	Valencia	transit	València	Valencian Community	Spain	100.0	99.38	105.86	109.38	115.03	112.83	103.17	111.72	90.83	104.34	120.9	147.52	138.07	122.41	105.59	117.72	115.86	123.38	133.52	135.24	122.69	124.07	116.48	114.97	127.72	130.14	149.31	126.14	120.28	119.52	129.72	132.34	157.38	160.76	150.41	203.66	226.41	219.93	233.24	249.24	245.24	244.34	231.31	218.76
city	Valencia	walking	València	Valencian Community	Spain	100.0	97.66	104.18	113.36	142.55	156.39	63.53	77.11	87.13	86.94	143.28	189.36	202.83	126.09	124.1	127.68	134.23	146.0	185.04	196.77	124.12	136.8	139.59	136.92	147.76	179.64	198.78	121.44	134.65	137.42	142.14	159.33	221.16	225.78	139.08	144.22	150.72	159.15	167.91	206.99	213.63	137.92	149.48	149.27
city	Vancouver	driving		British Columbia	Canada	100.0	101.21	73.72	85.84	105.74	97.94	80.17	103.84	107.72	108.64	112.85	120.85	108.37	85.8	96.92	98.68	99.32	103.07	118.83	108.66	81.01	94.2	86.66	100.22	106.86	119.86	114.18	90.05	99.1	102.85	106.29	111.52	139.86	113.14	98.97	88.19	108.41	112.23	114.43	129.42	115.94	89.83	98.5	104.99
city	Vancouver	transit		British Columbia	Canada	100.0	93.81	86.78	96.86	104.61	96.55	78.93	95.33	94.0	93.68	94.77	104.87	95.56	79.43	86.83	83.96	82.32	84.49	93.45	96.45	77.48	84.74	81.85	86.19	88.88	100.0	101.81	82.57	86.51	87.62	87.71	92.11	114.54	98.97	89.15	87.66	96.72	98.09	96.7	106.04	99.21	79.62	86.78	84.92
city	Vancouver	walking		British Columbia	Canada	100.0	105.24	91.04	111.66	139.11	144.62	111.74	127.23	123.44	124.74	126.53	151.17	155.88	115.95	122.67	119.75	113.42	122.02	134.76	152.83	106.51	113.92	99.42	115.89	126.94	152.35	179.32	122.22	124.2	125.66	129.05	133.32	191.7	173.07	157.44	123.35	137.17	145.23	151.22	177.14	179.83	116.49	120.73	120.24
city	Ventura	driving		California	United States	100.0	104.23	110.95	112.61	133.09	133.0	103.12	115.55	108.89	116.54	117.86	129.21	135.26	97.76	105.36	110.33	109.48	112.71	129.48	134.33	88.97	103.63	105.49	108.15	113.92	131.15	134.92	104.21	108.82	114.69	115.04	132.07	161.79	156.34	129.18	133.99	115.68	116.23	122.65	147.77	142.24	115.89	111.61	110.19
city	Ventura	transit		California	United States	100.0	110.01	106.44	100.14	95.14	81.83	73.53	87.84	107.3	111.59	132.9	101.86	76.97	67.38	97.42	98.71	107.44	99.71	106.72	90.99	57.08	110.87	100.14	110.16	125.32	101.57	80.83	66.38	92.85	102.0	98.28	107.73	98.71	92.13	81.4	82.69	97.85	116.6	98.0	113.16	74.25	70.24	95.71	99.0
city	Ventura	walking		California	United States	100.0	108.01	118.26	112.42	144.93	168.75	123.41	128.68	126.73	117.17	123.7	151.29	176.53	106.58	111.33	113.11	126.56	117.86	150.94	191.99	100.69	100.86	112.82	111.96	110.7	142.42	165.31	110.65	111.22	107.61	116.03	127.65	175.79	198.05	156.04	138.41	120.21	121.06	132.05	164.91	174.07	135.26	115.05	113.22
city	Victorville-Hesperia	driving		California	United States	100.0	95.76	97.73	102.11	127.86	118.57	105.41	116.59	97.76	95.52	100.96	121.46	114.55	105.19	97.25	96.76	94.69	99.31	122.62	119.56	94.29	101.77	95.71	96.86	102.51	121.52	116.75	104.87	104.08	100.85	102.94	117.81	149.93	143.26	109.39	144.5	107.01	104.78	112.97	136.18	122.96	118.12	115.73	103.79
city	Victorville-Hesperia	walking		California	United States	100.0	92.88	103.06	97.89	121.93	120.65	88.04	99.75	89.74	94.08	98.59	113.16	117.46	83.29	105.88	90.4	95.16	99.79	125.28	124.91	100.46	103.76	97.27	103.31	113.94	125.03	120.27	89.9	103.43	100.58	107.57	113.9	143.94	135.21	95.57	120.19	106.04	105.21	108.27	128.96	125.57	109.23	114.44	105.71
city	Vienna	driving	Wien		Austria	100.0	103.12	106.6	126.18	113.78	108.59	90.33	100.21	102.09	104.37	108.25	114.97	104.45	89.12	103.38	105.51	106.06	113.01	116.44	109.07	87.85	95.61	94.0	94.75	95.54	103.25	102.66	93.91	105.28	110.38	113.63	116.08	130.35	120.09	102.84	112.19	113.44	116.15	117.15	121.39	115.86	98.56	107.92	110.67
city	Vienna	walking	Wien		Austria	100.0	103.45	106.04	116.05	128.79	139.59	90.48	101.68	101.97	107.37	113.1	134.69	137.39	92.15	108.03	106.34	110.07	118.22	140.09	149.8	98.8	98.24	97.18	97.05	103.34	125.96	140.33	99.46	103.61	111.26	118.05	131.68	160.33	173.37	111.32	126.92	131.41	129.7	144.13	153.99	173.43	115.77	129.17	131.99
city	Vila Nova de Gaia	driving			Portugal	100.0	97.32	101.81	100.65	126.03	130.33	103.39	100.84	101.49	99.03	101.42	124.76	132.69	101.0	101.0	101.29	98.99	119.4	125.4	130.55	108.91	107.4	106.64	112.35	113.37	137.81	144.27	112.86	117.43	109.18	117.64	116.34	160.42	151.6	113.85	115.13	116.54	119.08	120.95	143.68	152.73	135.0	146.46	107.5
city	Vila Nova de Gaia	walking			Portugal	100.0	93.87	94.35	105.22	142.97	168.38	121.4	110.99	108.63	110.16	111.6	154.72	185.13	118.05	112.6	104.36	107.16	109.49	140.18	181.64	140.12	128.78	117.94	131.95	135.45	178.57	204.36	135.75	134.91	130.08	130.46	146.79	212.74	228.19	146.55	155.53	148.91	151.39	155.97	193.97	232.54	193.76	212.32	155.79
city	Virginia Beach	driving		Virginia	United States	100.0	102.52	104.13	105.21	117.78	114.58	85.68	90.49	91.81	94.03	96.16	113.72	115.77	79.58	95.53	91.87	90.39	97.12	117.32	116.01	81.04	91.54	94.39	94.38	98.52	113.22	115.66	85.27	95.07	99.44	101.23	113.04	138.42	129.75	95.76	104.36	100.38	103.03	99.37	110.46	123.68	89.02	95.77	99.72
city	Virginia Beach	transit		Virginia	United States	100.0	87.07	95.22	93.35	95.13	94.28	69.82	84.82	88.57	91.57	90.63	98.78	89.69	61.76	93.44	86.69	88.47	80.88	107.12	91.1	68.13	96.16	95.13	94.75	100.47	92.69	92.6	79.66	91.57	83.32	93.25	93.53	95.97	99.53	78.16	100.37	108.06	103.0	75.07	90.63	100.84	74.51	90.25	88.75
city	Virginia Beach	walking		Virginia	United States	100.0	96.75	106.76	105.97	123.97	146.17	98.67	90.71	86.23	93.63	95.41	126.75	145.67	91.93	98.76	87.74	89.98	93.76	125.57	143.12	84.83	99.78	101.02	95.02	98.71	121.68	142.42	90.6	99.28	87.65	100.16	113.81	168.08	171.29	109.63	111.6	104.61	97.26	86.59	117.05	144.61	100.07	102.35	95.27
city	Waipahu	driving		Hawaii	United States	100.0	101.49	116.61	107.45	119.46	116.26	93.88	92.91	101.51	101.54	106.36	110.78	110.2	84.85	96.4	99.83	97.23	104.45	118.83	118.19	79.71	94.61	100.12	106.73	103.08	107.88	113.2	87.79	127.57	101.98	107.96	109.74	133.86	116.17	98.79	98.49	102.62	113.62	104.08	121.73	119.48	93.78	101.73	108.51
city	Waipahu	transit		Hawaii	United States	100.0	111.34	111.45	99.07	108.55	101.4	81.16	93.6	96.4	98.72	97.09	101.86	98.08	82.97	99.77	93.84	93.9	93.78	104.36	91.28	74.59	100.17	94.19	107.85	89.07	93.08	89.48	83.78	110.0	90.93	92.27	93.78	97.38	100.17	92.38	97.38	91.98	95.93	101.05	100.81	96.98	83.78	88.26	99.36
city	Waipahu	walking		Hawaii	United States	100.0	85.98	95.59	98.62	119.25	125.8	107.28	96.94	92.32	89.29	92.07	107.44	121.58	99.02	83.62	90.88	91.4	84.73	110.77	124.24	93.79	89.1	94.77	91.49	86.53	106.76	120.02	98.22	104.32	92.72	99.72	103.31	127.88	127.33	115.52	115.27	91.95	90.76	92.9	112.46	130.43	103.49	100.58	95.9
city	Warsaw	driving	Warszawa	Mazovia Province	Poland	100.0	102.27	104.12	106.23	108.98	95.49	80.4	99.27	102.23	105.32	103.63	112.53	93.5	80.83	95.13	100.11	111.21	107.78	115.67	96.29	79.4	98.39	100.54	106.12	107.41	117.59	96.49	81.76	94.45	94.18	94.9	97.74	105.71	86.65	77.06	93.07	94.96	95.46	97.38	103.27	89.95	84.23	103.66	109.75
city	Warsaw	walking	Warszawa	Mazovia Province	Poland	100.0	102.2	115.37	111.73	126.61	132.01	95.37	99.4	101.27	102.29	103.66	133.32	124.78	88.22	98.14	96.35	92.3	105.81	144.8	137.25	88.78	102.04	101.17	102.88	102.11	127.55	127.19	95.36	98.51	100.54	104.12	112.46	128.64	124.52	101.43	118.33	114.36	118.59	126.08	129.94	136.58	88.92	105.79	113.29
city	Washington DC	driving	DC		United States	100.0	105.82	109.02	110.37	123.98	99.19	92.14	95.47	100.47	103.39	107.18	122.96	119.85	87.93	97.22	100.04	100.78	103.9	120.42	119.85	85.82	95.39	101.99	98.72	102.95	113.51	119.02	92.86	99.79	103.74	106.74	113.89	139.77	127.72	101.93	106.8	104.18	104.71	107.77	125.44	130.02	97.44	99.28	105.48
city	Washington DC	transit	DC		United States	100.0	100.78	103.92	105.02	112.26	96.01	87.76	92.49	96.68	98.26	104.15	120.06	110.16	82.43	99.08	96.65	96.56	99.24	109.25	104.35	80.2	95.86	97.36	94.3	93.88	104.65	102.43	83.16	92.82	98.7	100.22	104.81	120.18	109.07	94.05	100.5	102.04	101.29	101.45	114.7	113.41	88.44	97.66	102.08
city	Washington DC	walking	DC		United States	100.0	99.07	109.61	104.16	123.16	119.71	106.28	89.15	84.87	96.07	108.83	146.44	152.17	98.26	96.02	97.11	99.12	99.86	121.97	142.03	93.86	96.55	99.78	91.27	88.89	112.34	144.16	101.6	82.4	96.18	100.33	102.67	144.48	167.65	138.25	115.74	99.49	99.28	101.57	125.12	166.11	114.87	98.09	98.21
city	Wichita	driving		Kansas	United States	100.0	104.78	105.49	105.77	118.36	128.72	83.16	103.75	100.1	91.29	101.35	131.01	132.34	79.17	98.81	87.72	98.23	106.63	127.65	132.21	81.16	96.04	97.28	96.03	103.94	122.31	130.6	87.05	100.05	106.3	92.61	109.43	140.06	150.57	101.82	111.93	112.09	106.73	113.77	134.8	144.28	88.78	102.56	103.18
city	Wichita	walking		Kansas	United States	100.0	115.79	118.87	114.7	137.05	166.58	96.29	116.17	103.47	95.06	105.09	187.5	157.47	90.31	103.32	89.66	96.26	109.22	143.88	162.91	99.5	94.13	91.78	102.12	111.12	140.83	161.95	92.47	107.33	100.81	95.21	107.41	154.11	217.68	117.29	123.62	109.65	111.0	110.69	153.42	182.09	101.04	106.79	107.37
city	Wiesbaden	driving		Hesse	Germany	100.0	95.31	101.52	98.77	96.02	90.95	82.02	94.06	99.38	93.54	88.33	89.68	85.41	82.91	89.29	88.94	88.9	91.08	95.48	99.37	85.31	89.04	92.74	87.9	82.09	89.02	91.48	76.57	82.12	84.83	84.41	84.16	92.71	87.2	80.66	81.55	80.28	83.73	81.65	87.01	79.04	71.69	92.39	76.53
city	Wiesbaden	walking		Hesse	Germany	100.0	103.33	110.27	101.95	115.77	140.74	81.73	102.26	100.84	96.56	92.47	109.24	120.97	77.27	86.28	94.91	106.58	131.32	127.09	155.56	81.65	99.68	98.9	109.03	102.0	122.1	150.24	71.08	88.97	104.81	104.46	104.49	137.06	144.81	92.55	110.82	107.64	109.11	118.63	119.53	133.31	107.0	247.12	91.78
city	Worcester	driving		Massachusetts	United States	100.0	106.8	108.53	109.14	128.28	103.43	88.07	104.89	103.1	103.93	107.28	125.56	117.26	89.07	95.78	98.02	101.99	106.02	124.42	116.75	83.65	94.21	98.91	101.48	97.18	120.85	119.76	90.19	96.7	103.03	107.3	109.41	138.76	123.14	100.02	104.41	107.13	114.42	114.45	131.2	125.07	94.41	102.09	104.72
city	Worcester	walking		Massachusetts	United States	100.0	110.43	106.12	107.56	125.87	114.75	96.22	91.63	98.0	104.59	115.31	139.11	135.3	91.97	96.81	104.59	105.0	101.72	143.96	138.3	86.35	96.34	107.56	106.22	95.97	125.96	135.93	87.91	92.72	97.19	107.15	108.59	140.17	144.49	100.78	109.18	105.81	119.18	115.84	133.71	155.73	107.81	106.15	106.97
city	Yokkaichi	driving	四日市市	Mie Prefecture	Japan	100.0	100.12	96.52	99.88	133.65	146.68	108.72	99.16	97.3	99.79	99.37	137.43	139.4	102.87	94.1	100.45	99.66	98.03	131.07	133.53	107.73	101.32	100.94	107.29	104.87	133.48	153.59	122.58	126.79	112.77	108.48	109.52	138.81	141.32	116.78	107.86	109.72	115.06	120.5	149.93	190.43	161.32	119.72	108.02
city	Yokkaichi	transit	四日市市	Mie Prefecture	Japan	100.0	98.73	99.86	103.03	140.21	152.78	108.71	100.45	98.04	98.67	104.8	142.49	146.66	107.0	98.51	101.78	100.37	100.36	134.76	138.07	111.03	104.23	106.54	112.59	108.52	138.41	173.07	124.37	130.34	115.14	110.57	113.1	138.35	142.1	119.55	111.83	108.59	113.18	119.07	149.68	187.98	161.67	122.6	105.76
city	Yokkaichi	walking	四日市市	Mie Prefecture	Japan	100.0	105.19	101.89	111.28	158.31	171.86	111.2	106.35	108.23	93.68	106.93	159.02	165.47	108.96	100.19	114.55	110.55	105.55	139.3	144.68	118.14	116.3	116.82	126.09	120.41	148.71	173.37	120.31	138.1	120.99	126.26	122.32	147.58	142.06	138.4	123.62	125.36	126.89	129.98	160.65	226.23	194.29	137.49	122.76
city	Zurich	driving	Zürich	Canton of Zürich	Switzerland	100.0	102.38	110.84	105.48	113.83	109.67	102.03	102.24	104.67	108.14	105.27	115.84	118.03	103.34	99.27	102.2	109.58	107.68	117.32	112.97	99.14	100.23	101.15	108.21	106.98	120.42	120.62	101.98	98.82	101.14	104.98	106.33	119.62	119.92	102.88	103.5	106.2	105.43	107.04	121.32	121.02	99.12	103.25	105.07
city	Zurich	transit	Zürich	Canton of Zürich	Switzerland	100.0	101.51	108.93	97.87	103.91	98.5	93.83	105.27	103.43	107.9	104.03	106.4	102.85	88.34	100.85	102.07	105.48	99.15	111.3	97.79	93.67	100.18	104.39	105.58	105.15	105.11	99.96	89.52	99.35	99.86	101.5	100.4	100.19	95.75	92.13	107.33	109.48	105.77	103.9	103.92	102.12	89.37	103.42	102.81
city	Zurich	walking	Zürich	Canton of Zürich	Switzerland	100.0	106.27	116.73	115.31	118.22	123.39	82.43	98.83	107.59	107.61	106.01	119.01	130.85	82.7	98.81	97.35	106.94	109.62	129.23	129.92	78.72	93.9	98.64	108.29	109.9	121.84	127.11	85.88	84.98	93.89	100.35	103.48	121.96	126.49	85.68	97.63	105.15	108.42	110.14	120.96	136.38	84.7	105.93	102.24
sub-region	Abruzzo Region	driving			Italy	100.0	96.57	97.5	101.5	108.85	120.68	118.97	99.8	98.67	93.8	96.93	111.24	117.81	116.08	93.54	93.75	94.0	99.62	110.72	120.77	118.55	92.91	91.99	88.41	95.02	110.58	122.7	124.76	95.87	100.08	101.71	102.49	130.51	137.5	143.24	100.85	97.69	101.38	102.71	117.78	132.4	118.93	102.25	96.57
sub-region	Acre	driving			Brazil
sub-region	Agder	driving			Norway	100.0	98.62	95.91	101.6	116.49	114.84	113.15	97.63	97.24	103.53	104.02	122.58	111.36	112.56	96.37	93.1	98.34	104.59	117.98	114.96	110.86	93.14	96.49	105.36	104.61	126.42	121.87	117.41	104.98	105.04	112.78	106.38	131.31	122.27	124.95	114.37	111.8	114.7	110.88	138.69	128.24	143.17	109.05	116.26
sub-region	Aguascalientes	driving			Mexico	100.0	102.9	102.57	98.74	121.0	132.45	85.77	92.81	96.44	94.93	99.67	118.72	127.57	87.9	89.2	91.06	90.37	99.41	124.89	136.28	86.49	77.68	89.95	96.29	98.53	119.85	128.8	80.64	94.34	94.17	106.35	115.3	146.18	133.84	87.61	91.78	99.55	94.16	100.45	126.2	135.15	87.35	88.73	89.93
sub-region	Aichi Prefecture	driving	愛知県		Japan	100.0	100.17	101.81	104.2	132.9	136.81	107.67	101.53	101.92	101.45	104.37	136.09	138.74	106.33	100.01	103.5	104.94	106.89	136.33	139.63	111.83	107.14	107.54	107.45	108.74	138.08	148.37	120.16	122.14	112.45	109.63	112.48	139.73	134.83	117.06	111.72	110.98	113.3	120.39	144.0	153.84	135.21	116.02	108.14
sub-region	Akita Prefecture	driving	秋田県		Japan	100.0	105.56	108.07	120.58	135.99	137.21	102.93	105.71	115.08	112.94	118.12	147.21	141.13	116.87	118.78	111.82	113.17	109.14	137.23	141.44	107.96	108.79	102.09	108.28	111.64	147.47	169.06	121.1	123.93	119.67	118.32	127.06	151.0	152.16	125.06	120.89	119.69	128.37	126.81	160.82	172.68	155.42	135.08	123.88
sub-region	Alabama	driving			United States	100.0	102.9	103.51	109.71	133.97	118.17	89.3	107.34	101.15	100.33	105.53	125.69	122.09	82.45	98.85	101.6	97.95	109.32	129.43	123.78	87.78	100.84	101.5	97.22	105.55	127.88	121.14	91.5	100.76	106.25	106.59	122.67	152.62	136.69	97.66	113.36	108.61	112.41	116.53	148.9	141.79	100.77	109.77	115.64
sub-region	Alagoas	driving			Brazil	100.0	106.91	111.49	111.44	126.61	124.64	100.29	100.6	101.27	98.29	99.81	112.05	117.69	88.16	101.23	92.09	94.67	91.68	115.27	106.87	86.77	94.01	92.93	91.18	90.53	113.46	119.64	81.02	96.44	96.96	98.54	96.61	127.11	113.69	82.52	91.59	98.83	97.27	106.97	144.71	145.49	117.31	125.2	107.64
sub-region	Alaska	driving			United States	100.0	104.69	104.64	110.1	126.32	122.44	91.11	98.78	104.55	104.3	105.26	122.92	116.96	84.2	99.6	99.76	102.31	105.06	122.27	119.04	82.5	101.77	102.76	106.87	113.41	131.27	123.14	94.15	102.66	106.55	105.08	118.67	142.33	130.53	102.35	108.8	106.72	108.95	112.84	131.76	129.62	96.81	111.14	112.51
sub-region	Alberta	driving	AB		Canada	100.0	102.14	102.55	107.88	126.18	119.29	93.03	109.02	112.31	115.79	116.57	136.22	130.44	95.91	105.37	111.09	113.1	116.29	139.26	125.77	94.9	102.7	107.91	108.44	114.3	134.43	127.97	96.83	105.08	116.3	114.27	121.16	148.53	135.01	108.73	95.23	118.83	120.73	124.62	139.85	136.99	101.69	104.82	110.59
sub-region	Alsace Region	driving			France	100.0	100.48	107.45	102.21	109.56	113.91	89.65	98.28	96.93	100.62	100.01	107.67	109.71	88.49	95.63	95.54	103.69	106.7	114.59	116.15	91.26	99.11	98.09	108.71	104.63	110.85	120.65	94.61	100.3	104.09	108.44	111.03	126.64	130.44	102.02	107.51	106.01	104.55	108.73	120.49	122.91	95.86	105.31	103.78
sub-region	Amapá	driving			Brazil
sub-region	Amazonas	driving			Brazil	100.0	103.44	111.98	100.91	119.03	132.06	88.45	102.75	101.46	115.52	110.9	120.22	132.73	93.07	96.87	105.71	102.46	105.38	127.83	134.54	93.88	102.68	111.86	114.03	115.23	132.58	141.45	86.35	109.06	105.95	111.95	109.75	140.02	148.65	98.21	113.01	113.22	113.01	113.48	141.55	141.5	107.6	112.17	103.23
sub-region	Amnat Charoen Province	driving	อำนาจเจริญ|จังหวัดอำนาจเจริญ|จ.อำนาจเจริญ		Thailand
sub-region	Andalusia	driving	Andalucía		Spain	100.0	99.98	101.18	107.54	125.65	126.31	110.46	104.19	102.17	101.86	109.48	127.44	130.51	121.12	107.91	107.39	108.07	115.12	137.51	143.88	129.06	110.8	111.79	113.71	117.09	142.26	148.91	135.62	115.47	116.38	118.75	131.36	165.5	167.31	147.17	123.45	126.94	139.19	136.02	167.22	173.83	152.73	132.58	134.59
sub-region	Ang Thong Province	driving	อ่างทอง|จังหวัดอ่างทอง|จ.อ่างทอง		Thailand	100.0	91.51	106.49	103.2	203.3	243.36	148.95	105.89	94.31	89.31	115.38	221.58	237.56	150.05	96.4	92.81	93.71	107.19	158.64	196.7	133.27	107.59	105.49	96.9	108.69	257.24	260.84	193.21	142.66	100.3	95.1	96.7	174.83	197.7	136.66	98.0	89.71	94.41	101.8	178.42	207.89	122.78	101.3	84.72
sub-region	Antofagasta Region	driving	Región de Antofagasta		Chile	100.0	101.46	110.43	108.15	122.89	120.34	84.04	105.75	112.74	110.15	105.01	126.09	118.85	93.56	121.27	112.58	115.99	107.76	161.89	116.95	101.65	108.64	106.71	115.24	108.53	133.87	115.02	98.79	115.77	111.5	120.31	130.93	157.1	133.16	99.61	107.1	106.6	124.22	111.92	134.76	122.26	94.63	104.18	108.7
sub-region	Antwerp Province	driving	Provincie Antwerpen|Province d'Anvers		Belgium	100.0	103.57	114.31	109.01	116.76	116.61	101.2	104.64	110.81	110.33	115.72	115.62	121.33	102.77	108.21	112.98	114.82	117.3	129.44	122.98	103.14	106.93	117.63	112.64	114.45	123.39	124.9	94.53	109.0	109.42	115.21	123.6	130.59	130.38	106.83	116.5	121.62	122.42	122.82	131.57	118.78	100.71	121.28	117.37
sub-region	Aomori Prefecture	driving	青森県		Japan	100.0	101.74	103.34	107.79	119.18	126.0	102.37	97.34	101.26	100.54	102.92	131.76	133.82	102.98	103.42	104.57	103.44	103.23	125.4	133.83	100.52	97.12	95.67	100.44	101.62	125.76	136.97	109.2	115.42	109.36	111.6	117.87	132.29	129.83	111.5	110.49	108.03	109.79	116.09	140.43	153.71	133.91	118.29	106.37
sub-region	Apulia Region	driving	Puglia		Italy	100.0	99.47	99.48	104.29	108.92	123.83	109.36	101.73	104.07	104.49	105.34	107.89	124.39	100.56	99.94	103.71	106.32	103.01	106.33	122.54	107.97	101.69	98.73	98.11	99.8	108.79	119.32	106.43	101.83	106.58	109.23	111.88	126.36	137.55	124.21	108.7	111.97	111.05	115.11	123.56	131.06	122.57	113.1	105.44
sub-region	Aquitaine Region	driving			France	100.0	101.44	106.45	107.41	110.6	110.79	93.08	97.7	98.24	105.26	105.08	114.3	109.21	91.31	97.97	99.98	106.44	105.05	111.07	113.25	101.38	101.57	99.31	104.25	105.93	114.64	120.83	97.04	103.75	104.79	109.57	111.04	125.76	136.34	112.57	111.14	113.39	118.8	120.12	129.46	128.05	105.6	109.45	106.59
sub-region	Aragon	driving	Aragón		Spain	100.0	103.41	100.39	105.34	140.47	133.96	120.69	111.77	120.12	131.93	130.15	153.54	157.01	153.88	113.35	119.18	111.68	124.12	159.58	156.92	159.29	111.77	109.59	116.15	116.53	170.47	158.13	153.86	114.92	115.55	115.64	126.96	173.31	167.15	161.32	114.33	113.58	117.53	129.1	184.82	179.77	173.46	133.15	137.6
sub-region	Araucanía Region	driving	Región de la Araucanía		Chile	100.0	95.16	90.97	99.93	113.68	127.46	108.49	112.72	103.5	122.2	119.5	126.97	131.6	114.08	116.22	114.25	108.27	121.75	149.37	165.25	150.94	188.54	159.99	174.52	183.95	219.36	229.68	187.97	219.36	195.94	179.62	204.23	204.84	207.87	181.87	200.55	166.39	173.13	173.95	179.15	159.14	136.44	137.58	109.08
sub-region	Arica and Parinacota Region	driving	Región de Arica y Parinacota		Chile
sub-region	Arizona	driving			United States	100.0	104.06	106.9	111.45	129.15	124.63	91.76	102.98	103.8	105.0	108.99	123.39	118.69	83.08	100.67	105.22	107.72	114.04	129.78	122.68	81.91	102.53	106.31	105.73	111.19	130.39	128.05	90.51	104.0	106.8	112.99	122.15	143.8	130.54	100.38	112.58	112.31	117.05	121.7	138.9	131.76	104.95	115.16	117.05
sub-region	Arkansas	driving			United States	100.0	102.55	101.93	106.38	124.97	124.45	88.02	103.18	100.14	90.55	101.84	122.27	122.81	82.69	97.97	98.5	98.35	104.2	125.55	121.08	85.56	96.9	98.34	92.08	103.24	122.62	123.14	83.08	99.62	103.37	101.89	119.57	145.81	133.39	97.96	106.32	103.31	106.84	113.83	137.15	136.22	90.93	104.05	111.79
sub-region	Asturias	driving			Spain	100.0	103.57	103.52	104.81	120.57	137.18	115.06	99.0	105.08	112.85	111.46	137.83	159.28	128.82	113.78	104.99	109.0	111.3	135.67	158.5	145.72	109.56	110.71	113.66	109.77	138.31	153.02	139.66	117.41	116.61	117.3	115.97	158.73	188.85	162.25	116.07	118.05	118.26	124.69	156.16	183.1	169.81	150.37	121.74
sub-region	Atacama Region	driving	Región de Atacama		Chile
sub-region	Auckland Region	driving			New Zealand	100.0	102.61	104.37	109.77	98.73	86.51	100.67	102.71	107.11	109.49	124.11	97.15	81.31	77.68	104.92	106.72	108.34	111.02	100.43	80.26	99.36	109.0	118.98	82.45	101.78	94.23	88.21	105.05	114.5	120.14	121.05	139.55	112.28	94.9	113.26	117.21	120.9	125.47	132.34	114.56	100.72	107.52	117.68	119.55
sub-region	Australian Capital Territory	driving	ACT		Australia	100.0	104.47	105.25	103.56	104.88	83.42	95.72	105.3	112.13	123.57	117.09	109.19	84.36	74.56	103.48	113.22	109.78	115.51	107.74	81.71	103.76	113.24	114.22	114.56	117.21	118.06	87.06	101.6	111.54	112.92	117.06	121.26	122.54	96.87	105.13	112.96	116.18	118.97	120.72	126.97	103.54	106.82	116.79	119.29
sub-region	Autonomous Region Aosta Valley	driving	Valle d'Aosta		Italy	100.0	95.4	99.38	101.84	141.93	207.83	221.44	101.81	101.78	103.75	105.59	171.75	225.16	248.14	118.35	104.74	101.09	123.97	164.72	223.64	233.38	119.6	105.0	105.0	111.05	171.52	256.92	295.33	140.45	119.8	117.0	146.37	220.78	339.2	368.69	152.09	149.75	152.32	170.04	240.48	315.42	286.09	180.63	162.64
sub-region	Autonomous Region Friuli-Venezia Giulia	driving	Friuli venezia Giulia		Italy	100.0	103.76	106.21	109.86	115.43	133.4	115.31	104.4	106.84	112.1	109.42	116.81	135.03	108.68	99.08	102.46	109.54	108.09	118.26	135.87	123.58	102.53	102.09	108.24	110.22	122.67	144.99	116.7	103.93	106.09	109.9	113.77	134.58	152.26	131.06	105.56	110.67	114.53	117.87	129.48	141.83	118.94	90.89	88.85
sub-region	Autonomous Region Sardinia	driving	Sardegna		Italy	100.0	100.16	101.92	102.61	108.97	113.63	104.45	99.53	102.27	102.99	101.19	107.76	118.43	106.3	100.33	106.07	108.58	99.77	102.55	115.85	110.01	100.53	100.14	101.81	103.29	107.19	115.66	113.51	104.34	104.37	105.85	106.23	115.68	123.98	116.13	106.07	112.71	109.95	109.96	117.78	123.58	131.93	108.85	110.46
sub-region	Autonomous Region Trentino-Alto Adige/Südtirol	driving	Trentino Alto Adige		Italy	100.0	98.7	97.47	104.03	124.31	153.71	151.88	102.31	100.59	111.42	115.74	143.38	174.47	166.74	102.21	101.9	101.47	109.53	138.87	182.35	193.02	111.63	114.3	122.43	110.27	148.83	203.49	185.95	116.77	116.01	126.88	128.74	178.59	254.48	208.5	131.02	126.02	129.73	134.34	205.25	274.44	210.07	141.36	128.13
sub-region	Auvergne Region	driving			France	100.0	104.75	103.99	109.26	114.97	113.85	97.25	101.57	98.28	105.8	109.76	122.09	118.66	99.62	100.44	99.61	104.9	102.59	121.41	121.58	102.52	104.17	103.5	107.47	109.74	118.28	128.93	104.27	108.74	105.47	111.29	113.46	136.55	155.88	117.25	118.53	115.81	119.03	121.3	147.1	149.81	122.35	120.61	116.07
sub-region	Aysén del General Carlos Ibáñez del Campo Region	driving	Región Aysén del General Carlos Ibáñez del Campo|Región de Aysén|Aysén Region		Chile
sub-region	Baden-Württemberg	driving			Germany	100.0	100.97	104.24	107.7	115.16	111.46	105.96	101.23	102.08	103.52	104.83	118.76	112.39	104.92	101.4	107.6	106.94	111.88	119.41	114.68	108.76	106.5	109.01	112.19	114.25	122.18	120.42	117.91	109.68	111.83	115.65	114.32	139.32	138.27	118.33	112.12	110.94	113.62	112.2	137.06	129.7	103.09	104.92	104.36
sub-region	Bahia	driving			Brazil	100.0	96.76	96.84	100.68	106.28	114.88	107.24	92.17	87.71	84.75	86.05	90.39	91.14	71.49	77.86	78.6	81.31	85.66	87.91	92.28	77.16	75.61	76.53	74.49	77.73	89.45	86.12	71.2	77.33	78.57	75.98	80.72	89.53	89.23	74.28	80.91	83.71	90.48	106.3	140.32	138.61	102.59	97.25	94.63
sub-region	Bailiwick of Guernsey	driving	Guernsey		United Kingdom
sub-region	Bailiwick of Jersey	driving	Jersey		United Kingdom	100.0	95.74	106.66	95.05	121.5	171.98	119.99	103.71	97.66	96.29	93.2	121.57	157.83	115.73	96.91	92.24	102.06	101.24	119.51	149.93	113.74	108.52	106.25	99.86	102.95	119.51	138.94	127.68	119.51	116.48	107.97	104.6	133.04	148.21	120.33	125.27	130.01	134.27	132.35	154.81	162.5	122.39	106.46	111.74
sub-region	Baja California	driving			Mexico	100.0	98.93	97.78	99.52	118.88	169.39	115.62	116.71	99.08	99.3	102.27	132.68	172.74	109.27	102.86	98.89	98.89	100.65	126.32	164.31	103.28	85.67	97.25	94.16	97.26	123.31	171.97	107.81	98.02	103.7	103.82	113.14	160.81	208.34	153.21	139.64	103.81	103.74	101.46	143.91	176.76	122.27	104.15	100.66
sub-region	Baja California Sur	driving			Mexico	100.0	99.29	106.73	107.04	113.73	126.62	103.24	108.53	101.36	101.04	102.3	110.66	127.37	98.46	90.56	91.72	94.64	101.46	109.8	129.87	103.09	103.78	102.2	95.96	102.96	111.72	127.9	109.45	102.11	109.05	105.95	116.76	139.02	143.11	129.33	115.99	116.92	119.44	127.14	133.47	151.57	122.6	118.35	111.68
sub-region	Balearic Islands	driving	Baleares|Islas Baleares|Illes Balears		Spain	100.0	101.84	101.76	105.67	110.15	121.82	86.96	82.77	94.96	99.71	103.78	116.09	122.92	108.27	105.08	104.2	104.04	109.52	121.89	134.81	122.32	110.68	113.93	113.42	111.33	125.04	132.1	122.67	116.32	118.34	121.31	124.74	139.25	150.11	131.36	129.45	133.24	134.53	136.74	151.95	155.57	139.58	127.53	133.89
sub-region	Banská Bystrica Region	driving	Banskobystrický kraj		Slovakia	100.0	101.38	99.01	105.7	126.31	116.89	113.99	98.26	96.74	100.5	111.97	131.73	112.25	113.14	101.31	109.42	99.08	106.02	137.25	121.39	120.82	121.64	113.53	104.0	115.86	139.27	125.64	130.81	112.43	112.78	112.43	112.5	139.98	139.52	144.16	116.15	121.18	130.95	136.79	144.58	130.84	129.53	107.05	111.01
sub-region	Baranya County	driving	Baranya megye		Hungary	100.0	118.58	111.2	110.29	124.24	120.77	102.75	110.69	98.93	111.66	111.46	136.05	104.99	104.74	105.19	103.51	110.59	110.79	116.5	110.79	118.48	112.02	112.63	110.13	116.45	132.59	127.9	120.62	106.92	113.9	116.4	122.15	152.19	142.11	125.25	113.39	119.2	129.99	118.23	141.65	179.02	221.08	116.19	116.29
sub-region	Basilicata Region	driving	Basilicata		Italy	100.0	108.79	105.42	96.48	112.88	121.44	116.46	105.72	94.23	97.48	106.19	106.96	123.51	117.47	107.82	99.85	99.53	96.03	104.44	118.09	116.46	93.75	102.52	100.65	103.41	108.2	107.91	114.21	106.96	104.38	106.49	106.37	131.18	146.88	140.18	109.3	109.21	115.04	110.78	125.32	134.53	135.77	107.46	101.81
sub-region	Basque Country	driving	País Vasco|Euskadi		Spain	100.0	102.63	101.38	107.86	116.49	124.32	102.17	104.72	102.48	108.16	109.52	118.96	129.73	113.38	105.71	104.27	111.6	111.43	128.62	148.17	129.48	105.2	106.99	107.15	135.24	132.77	142.06	123.84	110.34	109.49	116.16	122.86	146.99	170.98	141.98	115.24	113.94	119.33	128.37	146.18	155.04	140.84	137.46	118.93
sub-region	Bavaria	driving	Bayern		Germany	100.0	101.97	102.79	103.93	119.95	118.58	111.92	100.86	101.62	102.37	103.73	121.84	122.95	111.73	105.08	111.69	104.65	107.99	128.13	132.73	114.76	109.02	107.2	108.52	107.53	139.2	163.25	130.33	106.28	111.02	111.58	118.38	158.46	169.8	126.88	112.92	110.54	111.28	112.6	157.01	159.08	109.61	104.81	104.54
sub-region	Bay of Plenty Region	driving			New Zealand	100.0	100.97	106.42	121.99	115.46	100.1	101.72	104.33	105.74	109.54	177.24	163.54	142.24	141.04	98.71	96.1	94.73	102.63	98.4	86.58	90.41	92.42	113.46	101.92	119.92	109.82	100.19	94.53	101.78	100.15	98.71	164.12	108.74	91.63	87.3	89.16	98.22	98.62	104.14	97.95	86.75	86.99	89.81	92.62
sub-region	Biobío Region	driving	Región del Biobío		Chile	100.0	103.67	104.55	113.17	128.42	138.3	122.05	129.7	112.66	118.11	117.5	136.37	141.4	118.7	111.32	110.82	110.56	122.47	147.58	164.58	134.94	133.92	119.01	134.7	132.05	157.74	169.61	147.03	155.73	142.34	138.56	151.2	173.23	175.22	147.61	149.06	140.42	140.06	138.04	165.43	161.21	119.32	116.98	112.5
sub-region	Blekinge County	driving			Sweden	100.0	100.85	106.92	116.21	121.5	119.75	121.61	106.19	118.19	101.44	107.94	127.12	137.18	113.14	106.92	117.74	109.46	109.07	124.41	127.18	120.62	111.61	120.37	118.45	111.75	124.15	125.73	126.86	122.97	122.26	122.4	122.06	138.14	125.79	125.14	123.79	130.14	132.4	125.73	137.01	127.77	131.61	110.11	120.34
sub-region	Borsod-Abaúj-Zemplén County	driving	Borsod-Abaúj-Zemplén megye		Hungary	100.0	107.05	110.09	104.29	133.11	136.94	109.37	93.52	95.26	97.0	104.63	121.05	117.71	104.47	106.03	101.74	105.76	102.01	119.11	118.81	115.59	105.04	105.01	112.93	110.88	135.08	126.51	119.49	97.04	113.27	106.48	116.84	143.76	141.64	130.94	107.32	103.53	111.95	120.86	129.73	136.67	129.73	100.76	106.26
sub-region	Brandenburg	driving			Germany	100.0	99.48	98.34	103.82	113.46	105.06	113.24	102.79	101.74	98.66	99.35	106.63	101.63	105.98	104.82	103.58	99.99	104.41	127.47	106.45	105.51	100.08	100.25	98.28	99.21	113.89	113.78	109.3	103.86	103.46	102.77	106.58	119.87	116.45	112.85	109.12	106.55	105.13	105.37	113.96	108.49	110.0	104.45	106.66
sub-region	Bratislava Region	driving	Bratislavský kraj		Slovakia	100.0	100.98	96.48	91.19	93.94	77.61	75.15	89.48	94.76	95.73	95.73	100.41	78.3	75.57	88.31	91.66	93.35	91.56	93.21	74.17	76.31	88.59	94.68	91.16	94.42	96.05	81.47	81.69	90.17	96.37	104.08	98.56	104.3	89.18	82.07	88.11	90.13	93.94	95.93	91.32	79.09	80.73	91.73	100.22
sub-region	Bremen (state)	driving	Bremen		Germany	100.0	100.72	100.46	105.46	134.06	99.16	87.99	95.58	104.16	95.58	107.35	105.85	97.69	92.25	95.11	100.32	97.58	103.68	118.79	106.4	92.55	105.41	136.38	110.91	105.38	116.85	112.85	90.98	106.12	107.43	104.9	106.71	116.26	106.85	92.65	100.65	106.04	133.01	111.82	116.63	109.32	89.87	106.18	110.04
sub-region	British Columbia	driving	BC|Colombie-Britannique		Canada	100.0	100.71	76.53	89.64	112.29	103.96	86.82	106.26	108.63	109.96	114.76	126.57	114.6	92.42	99.62	101.72	102.87	106.51	123.7	117.07	88.82	98.45	91.94	103.33	109.9	125.4	120.43	97.19	103.09	105.72	109.44	115.61	146.18	123.47	107.96	99.72	113.7	117.39	120.27	135.06	123.83	97.57	103.37	108.09
sub-region	Brittany Region	driving	Bretagne		France	100.0	101.74	105.46	105.25	110.86	115.88	99.55	101.65	102.97	106.65	106.47	116.18	115.97	92.98	98.8	99.81	107.47	108.37	119.66	121.0	92.94	101.13	102.19	106.54	108.61	117.59	143.38	95.89	105.05	108.0	113.71	112.78	128.39	128.88	103.52	116.04	117.02	117.4	117.86	125.34	119.27	99.48	107.87	110.26
sub-region	Bueng Kan Province	driving	บึงกาฬ|จังหวัดบึงกาฬ|จ.บึงกาฬ		Thailand
sub-region	Burgenland	driving			Austria	100.0	105.35	98.43	103.0	114.46	109.07	101.68	96.78	99.55	101.69	113.02	144.72	111.22	101.79	101.09	99.22	101.31	101.62	119.08	120.33	112.58	108.4	105.61	110.97	114.45	130.46	127.0	105.61	98.21	100.77	104.41	107.77	123.04	129.78	117.01	109.57	109.35	112.11	109.72	125.76	123.66	108.23	100.93	95.81
sub-region	Burgundy Region	driving	Bourgogne		France	100.0	98.78	104.9	104.85	118.0	115.86	95.6	99.42	99.38	104.38	101.87	120.61	123.33	98.72	99.29	97.63	101.69	102.53	119.83	125.72	95.85	99.43	97.34	101.37	102.77	141.71	158.85	100.94	101.52	99.65	107.67	108.36	160.85	207.21	127.66	108.82	106.55	110.76	113.65	160.08	202.1	124.48	108.01	104.48
sub-region	Buri Ram Province	driving	บุรีรัมย์|จังหวัดบุรีรัมย์|จ.บุรีรัมย์		Thailand	100.0	96.64	97.61	97.24	135.84	144.91	113.13	93.82	97.17	81.98	88.23	140.16	122.81	111.4	89.26	88.66	91.19	105.12	126.43	123.74	106.65	96.48	91.95	101.1	114.2	233.71	320.35	169.95	114.99	98.44	106.35	96.24	143.02	121.88	118.68	94.18	96.11	95.98	102.59	154.45	158.08	110.34	94.32	97.67
sub-region	Busan Metropolitan City	driving	부산		Republic of Korea	100.0	104.48	102.0	109.64	120.89	123.33	112.48	111.04	110.28	117.61	126.41	128.65	130.57	118.65	118.45	115.97	120.81	124.85	127.33	104.72	95.08	91.56	80.51	90.2	92.32	115.61	99.6	92.4	100.16	87.19	94.24	90.64	111.76	117.81	97.72	95.76	95.8	91.2	93.4	81.91	74.27	60.38	59.74	60.42
sub-region	Bács-Kiskun County	driving	Bács-Kiskun megye		Hungary	100.0	104.19	106.96	99.45	116.12	107.8	99.25	97.11	95.51	99.9	106.24	116.12	107.51	94.05	95.94	95.45	105.4	98.83	117.17	123.34	105.53	101.24	104.58	101.85	108.58	124.15	125.16	103.97	97.11	113.49	108.29	113.52	129.45	122.17	109.23	105.23	105.27	106.11	120.06	136.64	130.98	121.16	107.61	110.6
sub-region	Békés County	driving	Békés megye		Hungary	100.0	90.72	97.33	99.55	116.18	97.18	97.77	89.46	96.66	87.08	91.54	107.87	101.71	90.05	89.68	105.27	102.23	113.14	107.28	117.3	100.82	94.21	97.03	91.17	93.39	112.62	119.38	95.47	97.25	97.25	103.79	111.43	122.05	132.0	109.8	105.2	97.03	100.22	107.5	129.92	111.06	104.6	101.26	91.91
sub-region	Calabria Region	driving			Italy	100.0	104.56	101.55	101.01	103.83	106.63	112.1	108.62	100.41	100.54	110.03	111.98	107.92	114.83	98.21	105.02	99.2	102.67	97.82	107.16	109.1	101.76	100.18	103.31	101.15	104.28	105.17	118.88	107.17	105.88	108.8	107.25	125.23	110.55	116.25	105.48	106.08	106.66	103.57	115.03	109.88	105.25	99.99	93.34
sub-region	California	driving			United States	100.0	104.39	109.34	109.36	129.78	122.26	94.19	103.49	107.08	109.41	114.18	128.14	122.28	91.63	101.95	105.89	106.63	110.97	128.51	121.9	84.06	100.77	105.21	108.44	114.26	130.28	125.41	93.45	107.18	111.65	114.05	124.88	150.11	130.03	106.16	111.6	113.94	114.47	120.36	137.45	129.22	103.92	111.7	114.15
sub-region	Campania Region	driving			Italy	100.0	107.39	104.65	105.05	110.32	121.52	106.09	100.86	101.24	100.21	104.34	110.12	125.81	98.93	99.47	97.14	98.35	101.38	105.78	126.64	105.43	100.03	100.39	95.32	101.0	113.67	128.99	111.01	101.04	105.24	106.3	112.95	143.82	138.11	124.29	108.6	107.88	106.77	114.47	125.41	132.98	115.95	103.92	99.43
sub-region	Campeche	driving			Mexico	100.0	99.29	102.26	106.79	113.48	142.18	102.07	93.26	96.94	103.72	104.24	117.58	141.85	88.6	97.27	103.25	106.17	107.63	134.97	150.05	104.38	127.24	105.23	108.53	106.79	129.45	138.5	99.2	114.75	102.78	105.98	117.86	150.52	142.37	100.99	97.31	97.6	114.56	126.01	123.85	157.82	136.57	128.37	96.23
sub-region	Canary Islands	driving	Canarias|Islas Canarias		Spain	100.0	105.51	103.86	104.28	109.22	113.5	100.96	113.52	112.56	102.8	97.14	105.25	115.72	104.28	105.6	99.51	105.01	99.53	110.2	121.84	105.09	110.41	113.99	106.56	109.18	121.38	133.73	117.04	114.55	118.63	122.55	126.26	131.34	136.28	118.59	116.54	130.09	122.58	122.36	133.89	129.81	115.24	137.5	127.55
sub-region	Cantabria	driving			Spain	100.0	100.05	106.0	107.17	131.64	155.62	142.08	104.79	107.09	107.54	122.51	152.47	190.23	169.6	121.13	106.6	122.24	118.99	164.67	215.22	190.55	126.31	108.21	112.4	127.0	162.78	200.02	173.22	127.52	118.6	119.74	132.78	195.64	246.49	218.35	123.21	125.17	131.27	137.22	176.87	255.99	218.57	167.37	135.09
sub-region	Canterbury Region	driving			New Zealand	100.0	102.01	106.4	113.27	104.58	95.95	102.7	104.07	107.36	109.56	115.88	111.35	98.03	103.68	106.43	106.63	107.0	114.98	109.68	99.16	106.23	111.24	117.39	99.7	114.54	113.74	104.21	111.82	118.58	117.14	118.86	128.98	116.15	104.37	113.96	116.5	114.48	117.4	138.68	130.46	114.44	106.39	108.1	110.5
sub-region	Canton of Aargau	driving	Kanton Aargau|Canton d'Argovie		Switzerland	100.0	107.53	124.24	105.82	111.72	112.67	105.57	101.8	105.54	107.83	103.11	116.39	119.06	106.56	102.57	103.73	107.92	102.9	114.3	110.31	100.44	102.1	99.73	107.01	102.67	116.87	112.53	103.31	102.64	103.96	108.45	108.81	118.32	124.24	107.93	108.83	107.86	108.82	115.15	120.75	134.21	105.56	103.57	107.83
sub-region	Canton of Appenzell Ausserrhoden	driving	Kanton Appenzell Ausserrhoden|Canton d'Appenzell Rhodes-Extérieures		Switzerland	100.0	102.8	108.15	103.29	110.21	111.86	111.86	100.66	100.08	100.0	102.88	129.24	119.93	121.75	99.75	91.27	110.46	97.36	107.33	107.58	104.94	93.0	100.82	101.81	111.7	126.36	115.57	135.75	99.26	104.12	97.45	100.41	117.3	128.58	116.23	96.38	106.26	105.85	98.6	119.69	119.36	105.6	104.53	106.92
sub-region	Canton of Appenzell Innerrhoden	driving	Kanton Appenzell Innerrhoden|Canton d'Appenzell Rhodes-Intérieures		Switzerland
sub-region	Canton of Basel-Landschaft	driving	Kanton Basel-Landschaft|Canton de Bâle-Campagne		Switzerland	100.0	103.59	103.75	106.25	111.61	102.48	91.01	103.6	99.43	103.31	100.53	107.79	105.97	94.57	106.51	100.3	103.9	105.76	108.21	102.49	98.37	96.27	98.03	107.41	107.13	112.72	107.6	93.28	95.67	103.06	108.57	111.66	120.52	124.2	104.21	115.05	101.85	103.48	101.52	127.62	140.25	93.44	92.8	95.27
sub-region	Canton of Basel-Stadt	driving	Kanton Basel-Stadt|Canton de Bâle-Ville		Switzerland	100.0	100.53	107.51	113.45	123.79	104.2	86.03	94.88	95.34	93.87	94.1	99.94	100.05	83.04	94.9	91.1	97.42	94.38	99.8	99.8	88.7	93.53	91.19	96.85	95.73	105.43	100.86	88.3	93.32	98.75	100.2	104.82	112.74	113.3	97.74	98.21	99.63	99.67	98.63	105.87	116.62	83.53	90.31	91.73
sub-region	Canton of Bern	driving	Kanton Bern|Canton de Berne		Switzerland	100.0	101.09	108.07	108.83	117.93	120.41	117.87	100.85	103.99	109.04	108.11	125.05	126.58	115.91	104.18	106.09	107.63	111.37	122.62	131.62	109.03	103.5	103.93	112.04	115.66	131.12	138.43	122.3	109.98	109.39	112.2	114.02	143.34	164.61	124.59	118.25	110.96	114.1	114.56	134.58	170.83	119.0	113.28	111.73
sub-region	Canton of Fribourg	driving	Canton de Fribourg|Kanton Freiburg		Switzerland	100.0	101.32	104.81	102.86	115.88	122.07	111.83	97.48	105.62	107.02	107.37	126.17	132.13	114.95	103.11	105.57	110.36	104.13	120.91	120.14	105.99	99.0	102.14	109.66	108.24	129.3	126.85	112.57	106.64	107.8	110.96	110.76	134.1	148.84	119.72	110.49	110.63	111.49	112.66	137.2	146.94	116.02	106.64	104.15
sub-region	Canton of Geneva	driving	Canton de Genève|Kanton Genf		Switzerland	100.0	103.25	104.98	112.82	123.36	100.32	80.37	98.73	103.3	107.19	106.04	116.92	100.47	80.01	99.58	103.24	109.71	137.42	131.25	103.0	83.64	98.65	104.16	109.25	107.73	116.64	104.49	82.4	96.04	95.62	96.07	103.36	113.05	103.69	85.48	108.75	107.34	107.74	108.71	119.88	114.88	91.83	107.48	104.91
sub-region	Canton of Glarus	driving	Kanton Glarus|Canton de Glaris		Switzerland	100.0	83.95	87.87	97.52	107.86	119.9	160.89	101.45	103.07	100.77	112.21	130.74	139.28	214.77	105.47	85.23	97.01	101.62	122.46	124.59	121.69	89.58	96.5	104.95	115.63	145.86	259.61	248.33	94.19	93.34	104.36	96.33	139.2	269.51	175.32	100.77	104.95	111.7	135.61	135.44	178.48	148.16	103.84	103.84
sub-region	Canton of Graubünden	driving	Kanton Graubünden|Canton des Grisons		Switzerland	100.0	97.75	106.41	116.72	143.16	169.15	206.16	197.23	205.76	197.74	176.91	172.66	183.04	206.59	106.75	111.0	112.99	107.22	153.28	172.7	172.22	124.61	108.22	116.06	117.84	167.22	213.32	274.0	133.82	123.61	122.15	132.46	188.83	255.96	232.0	132.04	123.12	138.34	133.25	183.94	230.11	194.07	123.02	127.24
sub-region	Canton of Jura	driving	Canton de Jura|Kanton Jura		Switzerland	100.0	103.64	102.84	93.52	103.05	95.39	89.71	103.05	109.38	100.0	104.82	117.79	104.07	97.32	97.27	104.82	98.66	100.59	103.38	99.46	98.12	99.62	94.64	105.2	102.73	123.04	102.09	95.5	95.39	102.95	108.2	105.14	118.92	112.92	105.14	100.86	102.95	103.22	104.34	114.63	119.35	98.34	96.2	99.68
sub-region	Canton of Lucerne	driving	Kanton Luzern|Canton de Lucerne		Switzerland	100.0	98.23	115.69	102.32	115.9	109.96	112.13	104.6	105.84	113.93	107.98	108.57	122.46	109.96	101.28	106.94	107.78	108.19	113.08	114.92	103.08	103.96	104.48	108.3	108.16	119.01	120.94	110.54	101.04	102.35	108.67	110.0	117.29	126.36	107.24	105.54	98.81	102.35	94.57	107.49	112.13	100.08	97.15	95.29
sub-region	Canton of Neuchâtel	driving	Canton de Neuchâtel|Kanton Neuenburg		Switzerland	100.0	107.14	106.61	105.61	115.36	109.28	103.42	98.19	105.81	104.18	105.02	120.28	113.41	101.8	101.38	112.45	108.29	110.87	123.38	109.19	98.64	100.21	110.75	114.69	111.12	127.81	110.85	102.94	103.51	110.75	117.38	116.0	124.05	123.03	105.63	107.62	115.36	109.89	117.88	124.54	124.31	105.44	104.6	104.41
sub-region	Canton of Nidwalden	driving	Kanton Nidwalden|Canton de Nidwald		Switzerland	100.0	104.03	116.99	105.37	149.28	127.73	140.79	110.91	112.34	125.76	122.54	132.2	134.35	154.11	106.53	111.0	127.64	127.19	121.11	115.74	130.14	106.26	100.0	108.68	111.99	183.27	136.14	173.35	116.55	106.62	110.82	117.53	134.35	152.06	154.11	114.94	117.17	106.08	97.76	125.67	136.67	115.3	103.94	93.56
sub-region	Canton of Obwalden	driving	Kanton Obwalden|Canton d'Obwald		Switzerland	100.0	99.11	115.29	98.92	157.59	128.7	162.82	110.06	99.9	127.42	118.34	131.85	160.06	183.04	103.06	118.54	123.18	105.13	123.67	153.55	142.6	110.26	96.65	114.2	127.42	178.01	182.35	212.33	109.47	97.53	108.88	117.55	136.49	168.64	173.27	129.88	114.0	109.76	113.41	125.25	164.5	143.1	100.0	101.28
sub-region	Canton of Schaffhausen	driving	Kanton Schaffhausen|Canton de Schaffhouse		Switzerland	100.0	104.22	102.67	107.15	114.78	114.09	112.11	104.65	105.17	105.47	109.35	120.03	122.96	116.03	102.71	103.49	110.0	102.37	112.49	109.35	112.11	97.5	101.34	101.16	108.75	121.71	116.59	118.1	110.73	111.46	115.81	108.36	119.86	134.47	125.85	110.08	116.42	115.73	111.25	126.54	129.13	121.11	107.11	100.3
sub-region	Canton of Schwyz	driving	Kanton Schwyz|Canton de Schwytz		Switzerland	100.0	99.87	112.08	109.25	120.36	112.44	123.02	108.26	107.5	109.86	109.06	126.99	129.1	131.78	103.19	105.45	110.92	110.39	129.38	117.99	114.11	107.96	103.78	108.66	118.37	140.65	160.89	137.59	113.81	110.24	112.23	110.69	132.42	162.11	142.6	109.23	111.17	118.04	108.95	124.1	131.0	122.13	101.52	102.39
sub-region	Canton of Solothurn	driving	Kanton Solothurn|Canton de Soleure		Switzerland	100.0	99.61	110.89	102.12	121.81	120.75	103.47	102.17	110.43	105.15	107.8	136.81	133.15	109.62	104.82	110.01	111.15	109.65	130.82	131.95	107.09	102.27	102.1	104.59	110.27	120.49	127.89	110.79	102.77	108.29	108.16	112.22	131.57	158.78	118.4	112.65	111.72	111.27	108.99	164.75	192.05	108.73	109.95	106.19
sub-region	Canton of St. Gallen	driving	Kanton St. Gallen|Canton de Saint-Gall		Switzerland	100.0	100.54	105.01	107.46	118.02	117.09	116.99	107.04	105.01	108.42	111.31	123.29	127.23	126.52	96.23	99.68	104.22	103.33	116.48	121.27	108.23	101.78	107.86	109.4	109.14	128.71	142.9	145.0	102.64	105.41	110.9	109.66	133.84	158.0	129.47	105.53	105.41	111.22	113.22	131.63	139.43	113.83	107.86	105.77
sub-region	Canton of Thurgau	driving	Kanton Thurgau|Canton de Turgovie		Switzerland	100.0	103.37	105.22	103.4	112.04	115.28	103.8	99.05	100.53	105.52	104.92	117.13	118.6	102.26	93.23	93.18	95.97	96.77	101.63	106.59	100.17	98.67	101.54	107.32	108.36	117.28	120.69	110.09	102.93	108.37	112.29	107.79	123.01	127.99	109.77	103.24	104.05	111.87	109.75	119.53	122.72	106.52	104.58	104.91
sub-region	Canton of Ticino	driving	Cantone Ticino|Kanton Tessin|Canton du Tessin		Switzerland	100.0	98.41	109.84	105.39	111.84	105.96	104.28	101.9	101.5	108.71	106.29	112.82	103.04	101.66	100.41	101.6	114.03	110.62	137.6	108.22	103.7	104.11	105.33	109.15	108.72	115.78	112.63	102.27	115.34	113.71	119.81	123.01	147.15	127.11	112.08	108.72	122.05	118.54	170.82	139.23	114.67	111.78	102.64	98.59
sub-region	Canton of Uri	driving	Kanton Uri|Canton d'Uri		Switzerland
sub-region	Canton of Valais	driving	Canton de Valais|Kanton Wallis		Switzerland	100.0	99.5	100.58	101.0	123.22	132.42	151.32	102.83	105.63	113.85	114.66	133.48	144.55	158.43	101.33	102.41	101.02	106.34	141.22	145.43	141.84	110.63	110.87	111.1	115.08	161.4	183.15	174.14	130.41	128.56	122.47	127.6	171.86	238.31	184.28	140.46	132.18	141.51	142.76	183.65	219.4	180.45	134.37	126.47
sub-region	Canton of Vaud	driving	Canton de Vaud|Kanton Waadt		Switzerland	100.0	106.86	104.54	106.71	133.35	106.81	109.47	102.75	102.82	109.37	103.1	125.19	109.34	107.25	97.99	102.17	111.19	111.3	133.98	106.48	98.11	100.3	103.62	108.53	105.5	131.38	130.39	112.03	101.71	108.54	114.43	112.08	143.95	154.67	102.89	103.45	102.11	100.41	102.42	120.98	133.13	113.86	110.91	111.07
sub-region	Canton of Zug	driving	Kanton Zug|Canton de Zoug		Switzerland	100.0	99.93	106.88	103.93	111.65	89.75	92.86	98.23	102.77	99.29	101.58	107.39	101.19	95.85	99.81	101.27	106.72	103.59	110.53	92.3	88.61	96.71	96.5	99.31	101.93	113.06	94.94	87.59	100.97	98.31	102.51	101.17	103.37	96.28	91.53	105.82	106.57	103.96	97.54	107.11	97.21	86.88	93.0	94.49
sub-region	Canton of Zürich	driving	Kanton Zürich|Canton de Zurich		Switzerland	100.0	101.62	107.54	104.97	114.21	109.72	99.15	101.72	103.78	107.77	105.12	115.56	117.65	99.57	98.56	101.76	110.35	108.84	118.26	114.12	97.72	99.57	100.67	108.65	106.95	119.24	118.43	98.03	96.53	99.47	102.93	105.6	119.3	115.13	97.9	101.56	105.37	103.9	105.27	122.34	119.05	95.61	104.24	105.46
sub-region	Capital Region of Denmark	driving	Region Hovedstaden		Denmark	100.0	103.32	106.07	104.4	108.95	101.58	96.9	101.88	103.95	106.21	107.76	110.32	101.6	93.33	100.5	104.3	108.01	109.63	120.72	109.13	102.91	103.87	107.25	108.08	105.97	108.78	98.69	86.13	96.72	101.11	100.22	103.05	106.44	96.6	91.33	98.78	105.4	109.15	114.37	113.84	103.14	93.71	101.11	109.22
sub-region	Carinthia	driving	Kärnten		Austria	100.0	97.55	97.75	101.15	105.74	105.86	104.94	98.77	104.86	103.58	104.72	116.04	107.79	105.54	100.46	98.36	101.6	106.84	119.2	130.6	115.57	118.59	117.46	122.23	118.94	134.26	132.87	114.81	114.18	110.78	111.99	113.41	131.42	146.54	131.39	118.11	114.32	121.6	118.89	137.11	134.87	117.38	111.72	103.58
sub-region	Carlow	driving			Ireland
sub-region	Castile and Leon	driving	Castilla y León		Spain	100.0	100.23	104.14	109.5	136.76	134.88	120.36	104.41	105.91	109.54	117.26	141.69	142.79	136.63	114.19	112.22	114.16	120.96	151.93	156.07	150.64	111.47	112.32	115.35	124.36	154.33	162.01	155.25	115.78	114.39	116.88	126.56	173.29	186.09	169.47	116.67	116.91	121.7	142.69	189.82	198.45	183.61	147.1	130.63
sub-region	Castile-La Mancha	driving	Castilla-La Mancha		Spain	100.0	97.66	98.24	105.85	129.34	122.29	113.72	101.4	102.85	109.11	114.95	133.26	126.51	131.5	104.93	106.23	108.46	115.04	143.98	140.36	143.68	111.73	109.15	105.0	110.92	149.12	149.7	143.93	109.28	106.95	108.0	114.0	157.94	157.53	159.56	110.69	108.93	109.17	119.05	168.21	159.26	172.42	117.35	117.74
sub-region	Catalonia	driving	Cataluña|Catalunya		Spain	100.0	99.85	101.29	104.7	123.26	129.53	105.09	99.8	97.3	105.03	111.37	127.68	127.99	110.47	104.16	105.43	106.98	110.71	131.58	136.85	126.67	106.73	106.05	105.08	110.59	130.96	140.84	123.21	107.14	106.36	110.62	120.28	150.43	158.37	132.03	115.62	115.58	119.21	126.55	147.5	143.21	124.75	115.36	107.38
sub-region	Cavan	driving			Ireland
sub-region	Ceará	driving			Brazil	100.0	96.18	96.17	100.78	112.05	108.32	78.39	92.99	93.62	92.84	102.57	110.57	109.0	74.6	89.31	89.38	94.02	92.9	100.41	100.08	72.8	84.23	88.72	87.41	92.81	109.85	106.02	74.06	87.35	90.17	95.76	95.74	107.56	111.29	78.24	94.59	92.88	92.34	93.46	119.53	109.51	80.8	79.1	71.24
sub-region	Central Bohemian Region	driving	Středočeský kraj		Czech Republic	100.0	98.9	103.1	104.13	110.24	105.63	111.42	95.39	99.3	105.62	103.4	107.05	101.51	103.42	95.97	100.97	104.92	105.36	105.07	101.79	109.01	104.64	104.52	100.79	101.32	113.73	113.91	118.03	100.88	108.2	112.16	113.07	119.38	119.73	114.78	103.08	105.52	108.27	114.26	122.99	119.78	114.87	105.41	103.52
sub-region	Central Denmark Region	driving	Region Midtjylland		Denmark	100.0	105.05	105.89	103.65	111.09	106.92	106.4	102.88	104.4	107.46	106.19	112.2	109.6	101.85	100.72	101.08	103.43	105.61	122.69	118.04	114.31	106.62	108.69	107.92	108.66	114.77	106.15	93.58	105.03	106.56	111.83	112.04	112.14	104.77	100.34	105.07	109.93	112.47	113.93	125.03	119.52	109.99	106.26	110.39
sub-region	Central District	driving	מחוז המרכז|מחוז מרכז		Israel	100.0	107.48	102.49	110.58	82.23	95.02	93.88	98.52	107.07	102.41	104.13	79.23	92.61	103.8	104.04	103.86	102.5	109.06	81.43	95.46	108.93	103.25	100.97	101.34	109.01	81.56	91.08	98.3	105.7	104.5	112.39	116.88	97.02	107.35	111.98	109.47	114.88	107.0	120.06	98.72	99.72	115.04	110.58	112.25
sub-region	Central Finland	driving	Keski-Suomi		Finland	100.0	104.76	102.39	102.37	135.01	124.12	121.46	99.44	105.0	111.07	107.82	137.83	122.88	120.67	102.73	97.07	105.32	112.08	145.13	123.72	129.37	102.25	110.53	111.18	122.75	173.72	136.38	136.27	104.33	109.06	113.91	125.27	193.51	184.36	156.47	136.65	144.66	145.24	142.7	226.26	221.69	153.52	122.54	118.85
sub-region	Central Ostrobothnia	driving	Keski-Pohjanmaa		Finland
sub-region	Centre Region	driving	Centre-Val de Loire|Centre Val de Loire		France	100.0	98.86	102.0	102.71	111.38	111.0	95.73	98.59	97.48	100.09	101.01	113.93	111.53	94.54	97.8	95.64	101.04	100.25	111.54	109.24	95.12	97.84	97.8	101.54	100.8	116.98	129.33	99.52	103.04	103.66	106.58	107.81	129.25	125.19	108.43	111.64	106.91	109.99	112.37	129.71	125.01	105.29	103.92	100.82
sub-region	Ceuta	driving			Spain
sub-region	Chachoengsao Province	driving	ฉะเชิงเทรา|จังหวัดฉะเชิงเทรา|จ.ฉะเชิงเทรา		Thailand	100.0	97.76	106.69	105.36	157.75	179.4	131.6	97.34	89.67	91.36	101.43	210.95	212.52	153.79	103.48	104.04	102.41	109.25	160.67	183.74	143.78	99.25	99.69	103.89	119.34	297.13	223.98	190.9	139.96	103.28	99.34	111.96	193.91	183.29	135.89	100.24	101.58	98.0	109.3	179.09	185.66	137.28	108.13	102.43
sub-region	Chai Nat Province	driving	ชัยนาท|จังหวัดชัยนาท|จ.ชัยนาท		Thailand	100.0	93.62	107.3	113.96	168.39	177.08	131.42	94.92	102.31	90.02	107.49	198.98	171.9	121.63	109.61	98.15	101.94	98.61	141.87	174.31	121.07	92.33	103.05	105.08	105.91	253.42	209.43	199.26	148.98	98.06	91.5	119.13	164.05	166.91	123.94	96.4	88.63	86.78	104.25	166.27	167.1	120.7	94.45	91.87
sub-region	Chaiyaphum Province	driving	ชัยภูมิ|จังหวัดชัยภูมิ|จ.ชัยภูมิ		Thailand	100.0	106.56	102.04	102.96	146.69	162.45	116.84	110.33	92.31	84.62	92.58	142.23	115.65	105.97	93.38	91.88	93.49	93.81	114.47	119.42	98.76	82.79	86.93	96.4	117.0	184.45	160.41	141.53	97.69	79.51	94.41	97.96	124.26	119.31	95.21	96.66	78.64	86.12	96.02	136.85	158.58	111.51	103.77	105.97
sub-region	Champagne-Ardenne Region	driving	Champagne Ardenne Region		France	100.0	101.62	105.43	106.05	114.27	112.73	93.31	98.81	100.11	107.16	102.08	118.12	116.99	91.06	99.02	98.95	102.53	105.56	117.7	124.82	92.99	97.63	100.56	105.36	106.43	117.29	133.7	92.47	102.66	102.64	106.56	109.07	156.04	159.23	103.95	107.12	106.72	107.86	113.92	141.74	161.37	102.34	103.3	99.09
sub-region	Chanthaburi Province	driving	จันทบุรี|จังหวัดจันทบุรี|จ.จันทบุรี		Thailand	100.0	110.31	119.78	123.14	166.11	190.47	129.17	102.65	105.62	101.81	123.66	282.49	339.89	175.67	143.01	135.72	133.25	136.74	221.88	280.13	176.75	137.33	127.86	130.36	142.16	464.13	558.51	311.16	156.09	138.2	140.47	153.32	269.29	290.09	173.37	139.69	139.98	148.19	149.18	274.04	305.27	159.41	138.02	131.82
sub-region	Chiang Mai Province	driving	เชียงใหม่|จังหวัดเชียงใหม่|จ.เชียงใหม่		Thailand	100.0	102.1	111.95	114.68	140.67	140.71	117.66	108.41	103.17	106.31	113.19	139.39	154.56	126.38	105.2	95.25	91.02	93.47	110.03	113.27	94.81	84.78	83.69	85.57	94.54	135.16	137.18	121.23	89.51	83.85	83.79	88.01	112.12	107.05	89.31	82.22	76.95	79.19	83.48	106.11	111.82	85.9	79.55	75.22
sub-region	Chiang Rai Province	driving	เชียงราย|จังหวัดเชียงราย|จ.เชียงราย		Thailand	100.0	103.48	111.35	113.99	137.77	142.93	113.29	100.19	96.35	98.02	96.65	131.3	141.95	107.19	90.5	93.35	87.93	90.22	116.18	119.04	99.95	85.88	83.93	85.73	97.06	142.03	149.54	123.17	104.68	96.55	112.08	121.64	169.59	172.36	126.74	87.23	83.85	85.58	93.79	119.34	129.31	107.62	115.85	115.7
sub-region	Chiapas	driving			Mexico	100.0	108.01	110.53	109.5	125.61	139.46	104.8	108.41	102.8	104.95	105.12	124.53	134.96	99.12	101.76	101.44	109.3	113.33	136.34	157.56	119.59	118.73	96.88	95.01	98.56	113.69	132.54	100.37	96.23	99.13	99.15	105.12	142.83	148.55	103.12	97.42	93.37	98.9	110.3	127.58	138.86	96.35	101.05	89.28
sub-region	Chiba Prefecture	driving	千葉県		Japan	100.0	95.14	95.66	97.52	109.26	120.4	100.46	97.7	96.64	94.83	98.69	125.48	124.42	97.63	86.75	94.07	99.11	99.4	122.82	129.36	104.53	98.27	99.62	97.15	98.83	122.66	140.11	115.38	123.6	108.84	104.55	106.35	126.73	119.11	109.72	106.92	105.44	106.62	110.56	126.34	147.12	133.68	110.83	96.97
sub-region	Chihuahua	driving			Mexico	100.0	100.64	97.69	103.42	125.82	145.11	94.15	102.74	98.28	100.48	103.8	123.27	149.43	98.73	94.34	96.64	94.7	101.43	131.15	144.89	94.22	90.02	97.1	91.54	102.6	124.55	146.85	95.5	101.88	99.24	101.58	118.57	158.45	158.45	100.1	99.72	98.87	101.54	103.46	129.49	160.31	102.6	97.79	98.05
sub-region	Chon Buri Province	driving	ชลบุรี|จังหวัดชลบุรี|จ.ชลบุรี		Thailand	100.0	98.42	109.19	105.76	145.54	159.23	121.64	98.83	96.19	97.09	103.56	172.25	193.88	129.9	100.08	93.83	91.17	94.59	141.94	155.08	115.73	90.72	87.11	90.76	95.98	180.76	200.74	159.68	105.8	86.8	88.65	98.62	152.39	167.65	111.51	88.14	85.58	86.75	92.98	139.69	160.52	112.94	86.61	85.76
sub-region	Chumphon Province	driving	ชุมพร|จังหวัดชุมพร|จ.ชุมพร		Thailand	100.0	101.45	105.27	119.52	143.68	150.29	122.02	106.03	108.63	90.85	109.79	168.08	158.69	133.31	109.27	113.96	96.58	118.48	132.33	130.76	107.47	101.56	101.8	110.2	130.59	195.54	205.39	169.58	152.61	110.37	107.01	123.35	151.56	161.53	124.39	99.13	100.87	99.42	109.1	161.12	133.78	101.45	91.14	101.85
sub-region	Chungcheongbuk-do	driving	충청북도		Republic of Korea	100.0	93.61	98.9	106.68	127.31	104.53	116.79	106.45	111.8	143.81	250.38	215.86	206.91	207.38	138.41	109.65	95.0	130.74	122.02	95.76	89.83	94.02	91.75	91.17	90.76	103.37	106.39	88.26	98.84	102.91	99.83	91.23	117.14	108.6	94.42	96.51	106.86	96.8	96.63	107.21	85.71	74.14	75.13	79.66
sub-region	Chungcheongnam-do	driving	충청남도		Republic of Korea	100.0	96.69	98.61	104.55	123.66	100.55	108.53	100.57	96.62	129.88	194.3	177.29	167.21	144.38	109.85	97.14	92.69	106.62	111.04	93.66	94.03	87.79	91.27	95.97	85.57	100.42	88.76	86.82	103.46	95.2	92.86	109.25	112.41	97.49	91.24	96.04	97.86	99.1	95.1	89.35	80.6	73.01	73.96	79.25
sub-region	Clare	driving			Ireland	100.0	111.6	110.97	110.57	115.63	144.6	138.87	110.43	111.33	106.72	108.37	117.91	152.17	142.05	109.05	100.94	104.16	102.69	126.29	146.75	137.84	100.22	109.36	107.52	113.7	134.21	118.58	122.48	105.46	111.6	106.22	105.96	149.53	148.41	159.02	148.9	141.29	147.25	157.1	160.86	156.47	150.83	112.94	108.78
sub-region	Coahuila	driving			Mexico	100.0	112.71	115.14	120.97	152.8	179.42	107.55	107.65	107.09	105.02	114.05	145.84	175.46	109.83	106.06	105.83	106.09	116.32	154.38	185.49	126.0	106.47	104.31	103.79	110.7	146.95	174.08	111.67	109.6	109.61	113.28	131.22	183.94	187.56	119.97	112.59	109.2	105.12	112.81	147.37	187.31	109.09	106.14	111.66
sub-region	Colima	driving			Mexico	100.0	101.12	102.98	105.91	115.8	125.08	101.22	100.89	94.68	95.9	98.41	118.98	127.82	96.51	90.72	92.24	93.37	103.82	128.78	153.81	104.19	118.09	89.64	93.3	91.61	121.28	139.16	95.55	91.05	97.14	98.15	103.89	143.38	151.93	107.94	94.38	101.31	103.3	100.82	131.61	135.13	102.23	93.7	106.47
sub-region	Colorado	driving			United States	100.0	103.46	105.66	109.36	130.55	121.37	89.84	103.79	99.12	101.85	107.31	124.4	119.05	90.01	94.06	100.08	98.41	106.61	123.48	116.4	85.08	85.85	81.32	99.4	111.29	104.75	119.48	80.31	103.81	110.09	110.41	124.65	144.99	128.72	100.63	107.58	103.31	110.41	118.35	135.04	127.98	87.4	102.7	100.77
sub-region	Community of Madrid	driving	Comunidad de Madrid		Spain	100.0	101.56	104.29	108.92	128.87	117.19	90.05	100.6	105.64	110.81	115.7	125.75	117.28	97.72	100.37	104.88	106.24	111.65	128.66	123.15	100.2	103.07	106.8	108.79	113.76	133.98	124.78	97.54	104.83	107.8	110.25	117.07	140.53	128.83	108.09	105.61	113.42	113.35	117.33	136.06	128.74	108.03	109.82	111.35
sub-region	Connecticut	driving			United States	100.0	105.22	108.31	109.35	129.29	99.31	92.46	108.97	103.64	104.64	108.24	127.19	118.06	91.38	95.91	99.36	101.77	107.71	127.19	119.92	86.23	98.65	101.23	101.17	101.88	121.7	124.01	92.74	98.74	102.86	104.57	111.47	141.11	125.78	99.94	114.81	108.16	111.61	114.62	137.07	134.49	105.14	103.36	105.81
sub-region	Coquimbo Region	driving	Región de Coquimbo		Chile	100.0	100.67	109.55	108.56	130.47	145.82	108.77	120.23	117.58	109.64	125.82	141.24	147.27	114.15	122.85	113.46	115.05	116.36	167.43	172.41	130.36	162.67	142.6	158.6	175.7	208.68	218.99	160.14	188.58	170.89	166.81	183.48	238.25	199.68	163.11	174.25	157.33	166.88	174.73	196.46	186.54	125.06	136.23	125.66
sub-region	Cork	driving			Ireland	100.0	115.3	121.9	120.37	119.91	117.27	106.37	114.17	117.73	118.35	115.66	121.92	127.51	114.59	113.01	113.45	115.81	119.5	125.23	127.04	106.31	103.54	109.5	108.24	112.19	127.77	107.22	92.53	101.84	110.91	123.7	118.2	133.62	117.21	110.34	126.92	132.39	137.89	140.2	143.94	123.09	121.26	111.92	114.52
sub-region	Corsica Region	driving	Corse		France	100.0	97.23	100.16	95.36	87.99	90.98	97.56	100.41	83.51	96.71	87.29	83.22	94.91	97.41	91.27	95.4	94.66	87.72	87.99	103.63	106.94	89.98	93.59	108.21	91.64	87.02	101.4	109.53	97.23	102.26	108.01	105.42	115.32	118.61	118.03	110.5	117.56	116.1	105.42	111.32	120.35	111.97	104.93	104.44
sub-region	Csongrád County	driving	Csongrád megye		Hungary	100.0	103.86	118.23	114.1	126.18	119.72	99.88	107.31	100.28	103.98	110.84	125.42	113.45	104.54	105.54	112.29	108.11	114.1	126.47	132.21	113.94	108.84	114.9	120.12	113.09	136.18	130.88	117.43	110.88	123.94	124.18	125.82	143.65	135.66	115.62	118.88	117.63	120.76	132.97	142.89	142.53	119.24	121.49	123.41
sub-region	Daegu Metropolitan City	driving	대구		Republic of Korea	100.0	96.32	105.81	102.77	116.56	104.99	101.95	97.32	98.77	105.85	136.84	126.41	114.43	115.79	94.33	93.24	100.68	106.67	125.23	91.2	91.11	86.21	86.03	86.03	83.76	94.06	93.38	92.42	88.93	85.39	105.44	108.35	122.91	117.01	90.47	107.3	85.57	69.78	70.1	64.79	47.91	59.26	50.64	55.4
sub-region	Dalarna County	driving			Sweden	100.0	103.6	113.96	149.14	145.97	170.26	194.15	109.69	112.56	127.45	175.04	148.85	186.4	218.3	108.14	111.14	124.25	172.32	150.74	193.34	246.7	114.23	114.08	134.31	176.32	178.64	248.01	341.02	126.6	143.03	150.85	170.11	192.55	313.48	335.21	142.09	143.61	178.43	230.52	257.57	450.5	536.09	206.44	187.39
sub-region	Delaware	driving			United States	100.0	99.97	102.53	104.41	121.44	100.13	87.43	98.63	97.53	99.23	100.23	120.22	106.07	81.85	93.66	94.39	98.65	101.07	120.47	111.72	81.44	101.1	96.92	98.86	101.58	115.57	114.67	92.84	101.73	103.31	104.76	112.45	140.57	127.95	99.1	115.17	106.39	105.98	109.45	131.99	125.32	94.85	101.14	102.77
sub-region	Diekirch District	driving	District de Diekirch		Luxembourg	100.0	106.17	95.08	103.24	99.69	120.18	100.91	102.44	93.38	103.13	105.51	106.14	110.43	95.11	100.74	100.68	103.04	96.33	102.02	103.07	109.41	107.96	103.84	96.59	101.31	107.59	112.96	94.12	101.99	109.46	112.59	104.32	117.56	126.2	108.89	113.53	110.88	103.18	108.35	106.08	109.21	110.46	109.32	103.1
sub-region	Distrito Federal (Brazil)	driving	Distrito Federal (Brasil)		Brazil	100.0	109.62	105.07	106.86	119.18	136.51	95.71	96.94	107.2	104.8	109.63	122.89	131.14	86.27	96.39	108.36	104.82	107.42	128.3	136.72	105.03	104.62	111.59	112.28	119.11	151.99	148.96	99.33	114.96	115.17	120.16	122.97	141.71	163.2	111.13	107.39	117.61	116.94	118.84	147.57	135.68	96.97	88.91	92.73
sub-region	Donegal	driving			Ireland	100.0	105.62	99.92	107.06	110.53	114.62	122.92	109.13	109.87	104.92	99.67	127.88	146.43	126.85	90.17	93.14	93.39	95.66	118.09	132.22	128.71	104.38	102.27	98.68	99.38	106.98	115.08	118.3	95.29	100.91	100.83	94.3	137.71	147.38	142.42	138.83	127.51	123.42	129.74	148.74	149.65	149.24	101.65	93.27
sub-region	Drenthe	driving			Netherlands	100.0	102.8	108.27	105.1	111.09	111.98	108.02	103.11	106.88	106.5	106.8	111.5	118.21	106.88	104.84	105.08	112.81	115.83	119.1	121.17	111.37	109.78	108.85	107.35	105.77	118.42	117.96	91.55	108.35	114.17	112.31	114.03	125.93	109.14	96.35	104.99	109.78	108.16	110.52	122.28	115.2	103.94	112.43	114.36
sub-region	Durango	driving			Mexico	100.0	99.0	103.96	104.3	120.38	139.11	93.06	102.35	96.01	95.84	102.49	122.76	130.71	91.87	100.37	94.82	92.86	93.9	126.84	136.41	110.38	96.42	91.03	91.81	94.22	117.71	136.74	87.53	93.44	94.36	98.59	108.43	154.93	142.55	91.21	88.42	92.83	99.88	113.96	134.5	146.88	96.18	101.55	97.6
sub-region	East Flanders Province	driving	Provincie Oost-Vlaanderen|Province de Flandre-Orientale		Belgium	100.0	99.07	105.68	109.22	117.4	113.4	99.07	98.85	106.76	110.6	111.21	112.31	114.45	100.38	103.7	104.78	112.59	114.61	146.6	113.29	103.64	102.3	108.06	109.5	106.62	116.22	118.63	96.35	112.44	117.1	122.46	121.11	126.75	124.89	112.28	118.54	121.37	124.28	130.2	131.18	115.53	105.78	120.19	120.9
sub-region	Eastern Cape	driving	EC		South Africa	100.0	109.79	110.82	109.97	113.06	96.03	88.44	98.73	94.4	99.17	103.35	119.45	115.54	91.13	100.85	102.64	100.05	106.4	121.21	113.76	97.72	95.93	102.79	98.67	104.45	111.91	102.62	85.76	97.33	99.25	104.39	106.8	125.05	112.47	92.85	94.2	100.98	104.87	108.39	121.4	101.92	87.51	100.37	96.45
sub-region	Ehime Prefecture	driving	愛媛県		Japan	100.0	103.42	104.51	104.23	137.51	147.34	104.18	98.04	102.28	99.74	103.4	131.44	144.19	104.45	100.87	99.81	103.39	105.17	140.29	162.66	114.66	107.98	103.53	102.23	106.88	148.01	175.83	128.1	147.92	115.7	111.94	115.3	146.04	145.44	118.52	114.71	125.05	127.48	122.09	157.77	202.39	172.56	126.39	122.11
sub-region	Emilia-Romagna Region	driving	Emilia Romagna		Italy	100.0	100.85	103.28	112.22	115.35	129.38	117.06	112.76	109.03	107.8	106.45	111.52	120.73	103.54	95.56	99.22	100.63	101.09	104.86	118.94	105.03	96.13	99.06	102.46	102.83	112.96	120.94	114.34	106.05	106.39	111.73	110.6	128.59	135.46	124.04	104.79	107.31	109.87	113.99	126.37	129.25	105.41	86.79	86.32
sub-region	England	driving			United Kingdom	100.0	104.84	106.82	104.11	108.78	107.83	94.35	103.26	108.05	108.79	106.55	113.17	110.69	95.4	101.75	105.72	106.75	105.15	113.58	111.99	96.94	100.55	106.42	107.7	107.3	114.1	111.26	95.16	108.55	107.57	108.75	109.79	119.05	108.71	100.99	118.63	119.12	121.62	118.21	126.69	115.29	101.48	109.21	108.27
sub-region	Espírito Santo	driving			Brazil	100.0	96.56	104.64	106.25	132.29	118.73	93.69	93.35	93.68	85.11	85.69	98.51	99.4	70.49	80.67	84.44	82.01	87.11	102.15	103.06	83.37	81.97	81.97	82.79	86.68	104.73	111.33	81.01	82.13	84.17	86.42	85.83	96.26	107.76	71.55	78.15	90.71	90.86	98.01	157.26	141.24	91.7	91.65	94.08
sub-region	Extremadura	driving			Spain	100.0	99.4	105.53	112.71	127.2	123.03	116.69	104.58	105.75	115.78	122.37	133.43	127.15	121.74	112.33	107.39	115.57	125.51	174.85	147.3	132.5	111.04	115.49	115.22	118.71	147.77	140.05	126.92	112.55	117.3	118.17	121.37	160.58	157.79	147.76	120.4	128.37	120.94	134.74	202.12	170.22	177.65	142.58	124.73
sub-region	Fejér County	driving	Fejér megye		Hungary	100.0	98.63	103.62	112.36	122.65	106.03	115.77	103.81	93.15	98.23	106.85	121.28	111.84	100.24	94.86	98.42	99.6	97.84	121.25	127.52	110.2	104.78	102.1	109.01	112.05	121.34	128.52	123.74	96.86	102.89	111.02	119.3	139.21	133.73	129.95	102.68	105.75	108.92	111.96	149.86	132.66	123.26	105.57	101.8
sub-region	Flemish Brabant Province	driving	Provincie Vlaams Brabant|Province du Brabant flamand		Belgium	100.0	102.96	108.88	107.09	112.05	109.13	98.3	103.71	110.48	107.72	100.96	104.53	101.62	94.57	101.41	99.84	104.29	108.05	114.36	101.1	91.33	97.95	100.58	101.63	102.31	108.42	107.97	94.13	107.12	106.75	112.26	114.03	115.58	110.58	101.14	113.02	112.07	116.95	116.82	118.77	99.72	91.15	107.59	114.36
sub-region	Flevoland	driving			Netherlands	100.0	102.72	103.29	100.32	105.64	100.89	96.72	101.6	104.42	108.07	103.17	107.1	107.85	101.9	103.37	103.31	103.55	106.73	112.71	104.65	97.53	104.36	105.96	108.28	105.65	111.97	102.81	94.17	109.23	111.37	110.59	116.58	113.39	101.53	91.62	99.85	104.02	106.07	107.91	109.99	102.51	90.5	111.38	103.9
sub-region	Florida	driving			United States	100.0	102.25	104.85	108.92	126.69	118.8	89.04	102.53	103.07	101.36	107.03	122.59	117.41	85.26	97.05	100.96	101.79	108.85	125.23	115.1	86.35	101.79	103.39	105.55	111.7	124.22	119.36	91.8	104.87	108.99	113.63	121.7	141.19	128.4	99.36	112.63	113.95	113.83	118.75	132.84	126.69	96.35	107.78	111.31
sub-region	Franche-Comté Region	driving	Franche Comté Region		France	100.0	101.66	108.77	103.43	113.31	115.17	98.83	101.26	103.59	105.51	105.44	119.4	116.54	97.75	102.33	104.18	108.8	107.45	120.28	131.77	104.33	102.67	103.9	109.11	108.12	121.01	132.51	103.5	106.54	110.61	110.81	111.49	133.92	174.86	116.85	112.27	112.96	115.75	118.59	142.51	167.24	116.81	116.61	114.79
sub-region	Free State	driving	FS		South Africa	100.0	101.1	89.59	93.84	114.64	90.94	79.31	87.77	84.87	90.85	96.6	115.29	89.38	81.08	91.84	95.15	94.69	105.95	129.63	105.01	97.79	89.77	92.32	91.38	103.54	127.15	90.34	91.31	83.36	88.41	92.39	101.29	141.33	94.09	86.62	82.3	83.7	89.86	97.79	138.41	96.21	87.7	81.03	92.83
sub-region	Friesland	driving			Netherlands	100.0	105.68	106.43	103.72	108.59	109.51	98.47	104.65	103.84	110.48	109.53	114.36	110.6	101.94	103.68	105.76	107.99	115.88	116.5	113.26	101.09	104.96	107.57	108.01	109.58	117.43	118.62	83.35	105.02	109.2	115.11	119.98	120.35	106.61	89.75	99.25	104.23	107.83	108.63	116.57	105.39	95.72	108.08	112.29
sub-region	Fukui Prefecture	driving	福井県		Japan	100.0	102.41	103.64	105.84	135.81	145.07	100.07	106.81	100.46	103.69	104.57	141.77	149.03	107.86	102.68	101.94	99.42	104.19	134.44	144.1	105.5	99.28	99.8	101.21	109.14	159.93	172.82	128.55	143.64	121.93	114.33	115.44	150.87	156.09	111.93	112.75	120.33	118.05	130.25	165.82	179.47	170.94	124.04	118.34
sub-region	Fukuoka Prefecture	driving	福岡県		Japan	100.0	97.77	98.01	103.05	123.4	133.21	106.35	100.38	95.68	97.28	101.74	128.78	137.39	102.65	97.53	101.23	98.26	100.25	126.1	137.56	107.62	102.11	104.83	105.45	106.59	132.6	151.66	120.18	134.54	112.7	109.25	111.46	133.46	134.72	110.26	108.52	112.74	115.22	118.23	145.12	171.47	149.98	119.21	111.8
sub-region	Fukushima Prefecture	driving	福島県		Japan	100.0	94.58	97.68	102.46	121.54	126.64	98.09	97.69	96.82	98.08	101.63	131.94	129.04	100.1	91.52	94.07	99.34	95.99	124.95	126.08	104.87	104.28	103.3	100.94	105.34	134.69	151.9	114.45	116.63	108.8	107.51	105.18	132.56	127.98	112.06	108.88	111.11	110.71	114.05	147.14	168.94	141.04	115.45	106.94
sub-region	Galicia	driving			Spain	100.0	105.76	105.34	103.66	123.65	135.36	119.18	103.09	110.44	110.57	115.89	134.74	147.55	119.78	113.16	113.6	108.94	111.36	128.37	144.02	132.22	110.97	112.47	118.31	121.16	140.65	168.61	132.23	109.92	114.69	118.11	124.59	148.21	167.78	133.85	111.76	113.63	118.84	129.76	148.66	172.74	152.95	149.12	125.47
sub-region	Galway	driving			Ireland	100.0	115.69	112.51	120.46	125.03	128.83	115.63	112.76	116.31	122.41	117.41	130.04	130.65	125.62	107.37	105.13	105.39	119.36	131.4	132.97	129.75	110.12	111.92	108.62	107.6	132.3	113.78	103.6	117.77	113.22	121.39	122.75	149.11	132.71	131.61	141.88	147.58	153.5	164.93	176.36	149.78	129.62	122.96	120.03
sub-region	Gangwon-do	driving	강원도		Republic of Korea	100.0	87.9	101.34	104.34	136.81	128.54	100.0	108.53	93.49	111.89	168.92	177.3	222.23	173.53	115.56	103.77	90.69	113.75	132.01	105.89	84.95	79.73	71.98	75.03	76.53	97.41	111.69	85.83	86.25	79.16	78.18	93.33	130.04	129.16	86.87	85.47	92.5	85.73	84.59	100.26	91.37	68.15	54.6	48.71
sub-region	Gauteng	driving	GP		South Africa	100.0	104.57	104.32	101.83	105.12	85.25	84.0	103.16	110.0	105.13	111.04	118.16	106.61	94.45	111.28	111.32	116.1	118.0	135.7	114.63	103.25	113.12	115.51	114.95	117.97	124.39	93.43	95.16	110.62	112.67	114.07	114.87	133.75	105.94	94.09	104.22	105.51	113.27	113.13	129.08	98.33	86.9	103.96	108.73
sub-region	Gelderland	driving			Netherlands	100.0	105.48	104.08	100.52	97.29	91.13	88.66	102.99	102.03	107.48	104.68	100.73	92.79	91.31	100.63	100.51	102.83	103.76	104.53	95.16	93.27	104.74	104.52	102.53	101.57	105.88	100.22	84.29	111.34	106.21	108.77	108.52	112.93	98.94	87.69	103.49	105.64	106.39	106.18	112.44	89.91	78.96	95.11	94.83
sub-region	Georgia	driving			United States	100.0	104.66	105.64	112.08	130.73	119.62	91.96	102.47	101.97	102.67	106.62	123.23	122.27	83.75	97.38	104.19	101.5	110.13	125.99	126.66	87.47	101.6	104.08	103.38	103.32	124.8	105.49	93.49	105.57	107.78	110.78	120.74	155.74	136.97	96.4	110.76	109.03	111.16	111.14	136.71	138.1	95.06	103.06	111.9
sub-region	Gifu Prefecture	driving	岐阜県		Japan	100.0	98.07	98.04	100.14	131.31	144.24	107.05	99.74	99.39	99.65	103.53	142.34	145.52	104.58	99.87	101.14	104.65	105.95	142.5	148.37	110.13	104.48	105.98	103.76	105.56	141.54	163.67	122.99	131.21	112.0	108.45	109.11	140.22	142.02	119.23	113.24	112.26	113.66	119.09	148.42	177.97	153.23	115.22	108.51
sub-region	Gisborne District	driving			New Zealand	100.0	93.83	96.84	101.73	88.33	82.68	100.6	99.62	102.18	105.12	116.19	103.09	95.41	82.68	84.56	83.89	84.64	91.94	99.1	82.3	83.58	81.7	90.14	93.83	112.58	111.67	88.48	86.6	78.92	85.24	82.3	84.41	80.87	70.18	76.73	86.45	82.61	79.14	86.22	72.06	65.81	68.75	67.85	75.45
sub-region	Goiás	driving			Brazil	100.0	102.81	106.41	104.2	117.88	131.89	91.53	96.26	98.84	102.53	102.4	116.38	121.0	83.31	92.27	94.95	93.37	95.35	114.46	125.56	82.83	95.28	94.01	93.32	98.04	121.79	132.78	84.11	92.45	98.02	99.27	99.31	120.55	144.68	84.72	93.66	97.75	96.39	107.09	130.82	139.78	94.01	91.96	89.37
sub-region	Gotland County	driving			Sweden
sub-region	Greater Poland Province	driving	Województwo Wielkopolskie		Poland	100.0	100.4	104.79	106.37	117.01	101.92	89.63	99.98	101.17	103.14	106.37	116.49	100.75	89.72	96.41	97.76	97.94	103.52	109.34	101.51	90.84	101.97	101.4	110.7	110.59	114.8	104.7	95.2	102.14	105.45	107.22	111.88	129.16	110.49	98.51	109.31	108.21	111.38	111.4	122.49	107.88	95.82	105.88	110.44
sub-region	Grevenmacher District	driving	District de Grevenmacher		Luxembourg	100.0	106.05	107.45	103.51	103.0	97.97	98.26	106.62	100.6	101.03	106.25	105.65	98.52	97.32	102.17	103.43	99.69	107.6	102.66	106.08	97.97	105.77	109.62	111.34	121.3	106.05	101.94	92.32	117.79	124.87	118.39	107.4	118.82	106.8	100.2	103.08	112.05	101.06	95.55	97.72	104.57	99.06	100.43	102.77
sub-region	Groningen	driving			Netherlands	100.0	105.46	110.47	110.77	109.68	102.16	90.59	101.11	102.92	106.38	110.22	109.92	105.15	94.34	103.18	104.51	122.85	127.5	126.47	117.98	97.44	105.89	108.56	106.51	103.11	109.72	116.78	79.96	104.4	103.69	110.36	110.34	116.21	99.32	81.9	95.93	97.49	100.09	104.4	106.05	101.16	90.03	108.25	109.36
sub-region	Guam	driving			United States	100.0	112.52	114.65	125.74	140.89	125.46	124.23	116.14	120.94	115.99	121.28	136.4	130.14	119.18	120.91	128.25	131.04	131.97	142.38	120.38	136.46	123.82	133.71	118.34	155.36	239.41	204.03	145.97	128.56	134.85	125.68	141.76	161.83	141.2	128.66	129.86	137.7	140.21	124.57	170.11	126.49	112.89	112.02	128.62
sub-region	Guanajuato	driving			Mexico	100.0	104.09	108.07	107.68	128.78	138.18	106.18	96.89	102.64	100.77	105.46	131.84	147.68	102.73	96.51	95.42	97.29	103.3	136.17	160.0	122.98	118.29	91.92	90.55	98.1	117.68	131.74	94.2	95.39	99.25	95.76	108.38	151.66	150.33	108.92	103.99	101.31	101.17	103.93	126.11	135.77	99.27	93.44	97.0
sub-region	Guerrero	driving			Mexico	100.0	93.22	93.36	103.45	134.8	136.52	115.94	102.81	90.03	91.26	100.38	129.44	123.79	104.59	85.72	85.84	78.38	100.2	152.69	205.07	158.93	204.51	87.89	83.37	89.19	114.92	115.04	96.65	89.71	85.22	90.21	99.72	137.75	141.42	126.25	87.5	85.24	87.02	96.27	128.42	139.35	121.72	95.35	84.54
sub-region	Gunma Prefecture	driving	群馬県		Japan	100.0	99.18	102.15	105.53	132.31	135.29	102.83	102.25	102.12	99.97	104.12	139.9	140.56	103.97	89.8	95.31	100.3	102.26	138.85	139.01	106.65	104.9	104.83	104.24	106.2	142.29	153.13	122.13	128.84	116.2	113.85	113.26	140.86	140.97	113.7	114.0	114.43	113.84	116.83	153.22	179.13	150.25	122.35	109.94
sub-region	Gwangju Metropolitan City	driving	광주		Republic of Korea	100.0	86.27	86.99	104.86	104.68	92.81	86.39	94.06	95.74	105.4	109.29	93.82	98.5	93.41	88.31	94.72	90.65	105.58	110.67	83.27	79.32	82.79	72.24	77.34	66.73	76.38	69.78	74.64	82.37	86.57	80.76	86.69	95.08	73.14	78.54	78.9	96.4	81.06	83.09	81.89	62.41	67.57	67.99	75.66
sub-region	Gyeonggi-do	driving	경기도		Republic of Korea	100.0	104.26	101.78	109.77	127.29	116.27	108.29	108.99	107.83	118.09	139.04	135.39	133.2	124.47	106.24	99.18	104.66	106.54	116.48	90.68	90.39	88.38	87.46	88.73	88.4	98.01	92.25	94.78	92.79	98.44	98.2	95.69	111.49	96.13	89.93	91.15	98.54	96.21	95.09	99.0	84.71	82.39	80.9	80.7
sub-region	Gyeongsangbuk-do	driving	경상북도		Republic of Korea	100.0	81.14	94.57	96.19	112.49	109.28	94.76	107.17	99.7	118.86	228.63	209.69	199.81	152.21	107.77	90.91	92.19	109.88	115.2	93.59	91.74	79.06	78.08	84.23	87.63	101.58	100.49	92.46	104.04	92.53	103.21	105.47	125.2	108.0	95.7	92.61	90.27	88.08	75.14	77.71	72.35	63.6	56.13	63.94
sub-region	Gyeongsangnam-do	driving	경상남도		Republic of Korea	100.0	93.74	104.11	107.28	119.4	108.96	117.4	105.03	110.54	146.08	187.46	177.32	168.94	142.03	110.96	105.86	105.91	113.77	118.15	100.53	92.77	93.77	92.04	95.94	88.39	118.25	101.7	99.3	100.28	92.87	109.31	109.74	122.23	104.53	96.77	88.94	96.85	97.07	103.2	95.92	74.07	85.86	74.94	60.18
sub-region	Győr-Moson-Sopron County	driving	Győr-Moson-Sopron megye		Hungary	100.0	111.12	112.96	109.3	127.43	118.42	109.32	101.36	106.93	105.04	109.57	127.7	128.67	118.92	101.14	102.01	105.6	106.59	127.39	124.23	117.72	110.46	104.09	113.07	112.98	129.23	129.4	122.16	111.95	109.49	112.78	114.02	137.58	136.99	127.6	113.93	108.83	116.7	116.89	134.26	137.83	122.47	108.77	105.62
sub-region	Gävleborg County	driving			Sweden	100.0	102.86	104.37	124.45	127.77	132.39	144.74	110.24	112.56	116.04	129.74	148.18	156.7	153.64	105.57	106.3	117.27	134.65	147.92	148.06	170.97	107.11	110.06	126.28	140.5	149.02	152.17	179.97	113.91	119.48	119.33	136.44	160.6	192.1	208.38	121.67	120.6	136.49	149.36	186.27	302.9	344.33	140.16	144.51
sub-region	Haifa District	driving	מחוז חיפה		Israel	100.0	95.89	95.14	97.96	83.45	89.55	96.59	87.53	94.86	90.44	97.34	80.21	86.5	93.4	88.93	85.24	94.24	90.75	83.62	93.68	96.51	84.13	90.47	91.64	103.3	79.68	85.35	90.41	95.0	91.67	98.02	108.97	90.05	112.27	99.75	100.34	98.02	94.77	114.17	98.32	93.88	98.55	93.57	101.12
sub-region	Hainaut Province	driving	Province de Hainaut|Provincie Henegouwen		Belgium	100.0	98.53	105.88	105.32	119.06	120.54	99.57	102.31	106.27	107.53	106.6	123.88	123.78	102.7	102.96	102.28	108.33	108.2	122.99	121.04	102.75	106.73	106.67	109.68	110.5	126.61	131.59	92.93	105.94	109.45	115.09	111.89	131.72	132.7	102.83	108.37	127.34	118.2	115.2	131.42	125.37	105.83	115.6	115.64
sub-region	Hajdú-Bihar County	driving	Hajdú-Bihar megye		Hungary	100.0	94.95	104.53	106.57	115.89	100.85	92.23	102.75	94.89	93.72	102.04	114.08	106.28	94.86	95.68	104.67	98.98	107.25	111.01	110.02	93.81	98.48	97.84	98.01	106.16	116.86	109.35	104.62	104.7	103.48	106.63	111.04	125.24	122.61	102.42	101.87	105.52	100.82	113.47	119.92	116.24	97.78	99.18	99.68
sub-region	Halland County	driving			Sweden	100.0	101.83	102.25	97.21	111.39	122.46	123.73	102.38	104.14	105.06	103.94	117.61	133.5	125.22	103.81	101.05	105.54	103.6	121.92	142.04	129.13	103.84	106.89	108.38	106.86	123.77	134.59	123.3	108.24	112.5	114.6	115.69	132.23	153.08	132.95	110.66	112.25	119.23	116.45	123.22	136.39	130.82	119.92	116.1
sub-region	Hawaii	driving			United States	100.0	102.45	108.07	107.52	119.11	119.26	100.47	103.9	105.08	105.37	109.51	114.03	114.08	92.01	99.14	100.55	99.61	106.35	111.46	110.86	82.55	98.52	100.37	101.73	105.01	110.56	115.33	95.47	111.39	102.34	105.83	112.84	130.31	122.54	107.65	107.84	109.6	111.44	111.54	124.09	122.8	102.46	108.47	107.84
sub-region	Hawke's Bay Region	driving			New Zealand	100.0	107.55	104.47	121.05	115.65	107.47	107.61	108.3	112.87	114.98	122.62	118.83	107.45	99.95	86.68	92.15	95.56	130.03	161.77	137.68	96.01	95.97	127.41	170.06	189.38	124.27	100.3	87.67	90.53	93.5	100.12	141.49	166.12	147.28	94.44	96.45	105.62	106.66	114.85	110.84	100.7	92.54	87.02	89.44
sub-region	Hesse	driving	Hessen		Germany	100.0	103.2	105.43	107.95	112.44	109.91	102.49	102.66	108.39	107.44	106.95	116.41	110.63	105.15	107.24	106.59	108.09	106.63	118.76	114.35	108.18	107.43	110.86	111.75	106.1	118.79	115.5	108.89	113.78	112.93	112.52	112.51	126.16	118.99	105.97	107.45	108.57	111.01	111.92	120.06	110.36	98.21	104.23	103.33
sub-region	Heves County	driving	Heves megye		Hungary	100.0	101.59	103.66	101.86	121.5	123.89	117.57	93.47	98.41	101.22	107.48	131.74	136.78	120.54	96.28	97.13	99.89	100.74	127.02	128.72	129.56	102.23	104.03	105.25	128.08	145.28	143.05	132.86	89.76	103.61	102.92	115.23	166.77	156.21	140.18	100.69	99.95	105.68	104.88	137.95	153.4	145.75	101.06	97.4
sub-region	Hidalgo	driving			Mexico	100.0	88.55	89.11	89.4	111.08	137.26	100.9	84.33	82.95	87.28	86.98	106.19	122.91	90.52	85.81	85.8	86.23	95.4	122.96	145.0	112.97	109.06	83.5	83.62	85.26	103.21	119.57	89.74	80.25	80.87	86.89	97.24	116.26	138.72	103.05	96.1	108.05	91.53	95.5	119.57	131.26	101.1	83.97	80.93
sub-region	Hiroshima Prefecture	driving	広島県		Japan	100.0	101.08	101.04	106.52	129.75	135.87	105.29	99.86	101.85	99.83	102.3	132.59	139.72	104.73	98.73	98.93	99.43	98.98	129.1	135.92	105.22	102.61	102.08	103.87	107.84	137.51	166.25	125.17	136.31	112.49	112.31	112.9	137.64	140.37	120.83	111.42	117.66	114.91	120.14	147.68	185.82	154.8	120.05	111.97
sub-region	Hokkaido (Prefecture)	driving	北海道		Japan	100.0	99.38	100.41	101.37	115.98	115.1	100.31	98.2	99.73	99.95	103.18	121.35	122.85	103.01	100.34	98.85	95.81	94.65	112.61	113.46	100.47	97.98	98.76	100.79	105.65	125.54	132.92	114.49	114.19	107.85	106.75	107.48	120.77	117.78	105.96	105.23	102.8	106.06	105.17	123.69	118.84	109.32	100.43	96.97
sub-region	Hradec Králové Region	driving	Královéhradecký kraj		Czech Republic	100.0	104.01	110.38	111.61	151.54	161.57	149.48	102.54	108.34	118.91	120.57	153.97	167.75	146.96	108.21	105.64	119.95	126.91	151.81	161.57	151.06	129.39	125.27	124.1	123.43	157.61	184.17	158.84	125.41	124.82	134.07	133.27	172.99	188.31	154.43	133.43	143.57	133.32	147.85	183.26	187.0	154.88	130.81	136.99
sub-region	Hyogo Prefecture	driving	兵庫県		Japan	100.0	93.3	95.18	99.2	123.33	132.02	103.45	96.72	96.15	96.3	100.06	124.93	133.1	100.39	93.9	96.12	97.77	98.04	124.73	130.66	104.78	102.36	100.02	99.74	100.62	126.38	153.26	123.3	130.79	111.08	106.38	107.92	133.75	128.78	113.92	110.51	109.17	109.48	114.39	138.72	167.49	153.08	117.12	108.88
sub-region	Ibaraki Prefecture	driving	茨城県		Japan	100.0	100.59	98.42	103.3	123.36	133.41	104.64	101.17	99.96	98.22	102.76	133.63	128.87	97.93	90.85	101.02	100.52	101.43	131.18	127.54	105.01	103.85	102.66	102.58	103.32	135.41	145.37	118.46	127.37	110.18	107.93	109.6	135.75	127.89	113.63	112.26	111.61	111.14	116.82	142.06	165.75	139.71	117.92	106.27
sub-region	Idaho	driving			United States	100.0	99.75	106.43	109.34	132.6	124.65	82.54	108.31	103.59	107.4	109.86	129.68	126.91	79.81	99.73	103.35	107.34	110.84	132.93	131.66	78.19	101.37	105.8	106.39	110.53	139.0	131.44	88.52	109.58	112.31	116.49	128.54	153.94	140.08	94.74	121.8	113.53	115.28	125.84	148.6	149.1	95.66	113.61	116.21
sub-region	Illinois	driving			United States	100.0	103.65	103.89	108.53	126.87	112.45	88.68	101.72	101.67	100.94	103.07	121.44	119.73	86.67	94.56	98.35	99.51	104.9	125.43	124.86	87.42	96.24	98.86	101.67	104.18	119.92	126.0	89.94	99.95	106.5	107.08	115.23	146.13	139.61	109.95	111.35	105.53	106.8	112.35	134.5	139.75	102.31	101.12	101.45
sub-region	Incheon Metropolitan City	driving	인천		Republic of Korea	100.0	107.55	94.76	101.42	105.15	103.02	101.95	93.78	103.69	109.37	121.58	117.98	111.5	105.06	101.95	108.7	110.48	110.75	114.03	86.77	84.28	88.28	86.68	85.92	88.41	88.68	83.44	81.84	95.87	96.09	112.83	93.69	102.98	85.21	87.3	95.6	93.92	97.07	87.08	86.63	83.79	79.22	74.87	81.13
sub-region	Indiana	driving			United States	100.0	102.7	103.12	105.52	123.72	112.11	83.59	99.55	98.95	102.09	104.58	122.44	118.33	83.79	93.71	99.09	99.91	103.38	123.9	121.93	84.21	96.15	100.2	101.05	100.79	119.66	121.31	88.3	100.93	105.9	103.43	107.51	136.76	132.04	97.67	107.12	105.53	107.95	116.88	136.12	138.96	96.64	101.04	105.99
sub-region	Innlandet	driving			Norway	100.0	102.58	104.84	109.55	166.28	135.23	158.97	100.55	96.31	102.58	117.11	153.7	130.25	160.73	101.5	96.82	104.2	117.42	174.22	138.24	183.59	100.68	95.0	108.96	122.5	179.27	166.91	214.81	116.6	108.13	123.54	143.88	217.45	215.23	198.67	152.27	152.49	180.0	205.07	221.3	193.59	317.11	114.55	113.4
sub-region	Iowa	driving			United States	100.0	104.67	98.34	112.88	74.14	85.11	85.68	104.01	104.56	90.28	100.18	121.42	140.12	98.11	99.4	104.99	103.46	112.74	132.92	143.76	97.64	105.72	103.05	103.55	111.1	125.42	140.46	96.27	100.75	107.14	102.62	102.7	143.87	149.58	108.26	106.83	106.09	107.12	118.85	146.89	152.78	109.57	103.37	106.63
sub-region	Ishikawa Prefecture	driving	石川県		Japan	100.0	101.01	100.67	108.98	135.04	147.43	105.62	102.59	104.55	103.83	106.31	141.51	155.43	106.02	102.54	105.53	104.2	111.12	134.16	147.0	109.18	103.65	103.44	103.82	114.99	147.14	162.5	125.12	140.79	123.47	122.38	123.2	148.68	156.59	124.58	117.39	121.94	123.7	128.21	150.71	169.55	157.13	124.95	116.09
sub-region	Isle of Man	driving			United Kingdom
sub-region	Iwate Prefecture	driving	岩手県		Japan	100.0	100.04	105.01	114.72	140.7	142.04	101.8	101.67	104.02	107.33	106.52	143.08	147.09	104.99	101.96	98.94	98.38	99.0	136.82	143.56	99.5	100.74	100.06	101.8	105.38	145.58	168.51	126.41	134.28	118.5	116.54	117.23	149.83	150.44	118.16	107.57	110.42	111.53	118.28	160.19	177.48	146.24	123.31	112.77
sub-region	Jalisco	driving			Mexico	100.0	100.1	104.04	107.14	126.82	121.16	85.39	101.1	101.64	99.39	101.97	121.38	124.25	85.71	94.58	93.53	95.22	103.09	124.5	124.1	85.74	85.27	102.87	99.8	105.79	122.72	117.24	83.37	108.94	109.27	112.31	121.6	155.68	141.65	97.54	103.36	106.83	109.48	116.02	134.33	126.88	90.11	102.95	99.73
sub-region	Jeju Special Autonomous Province	driving	제주도		Republic of Korea	100.0	102.45	102.21	110.13	109.34	120.69	121.99	130.8	125.29	110.09	120.73	109.97	103.04	86.16	81.72	83.08	69.1	78.66	65.84	51.94	46.85	49.04	41.56	38.89	37.49	31.06	31.14	32.85	36.05	32.81	35.54	32.26	42.41	33.48	29. Jun	34.39	34.2	40.43	32.89	34.37	30.23	23.49	24.13	21.38
sub-region	Jeollabuk-do	driving	전라북도		Republic of Korea	100.0	94.89	105.7	104.4	122.14	112.45	113.51	109.1	118.97	135.64	233.29	185.61	204.58	163.36	110.39	105.81	110.39	129.13	119.26	99.59	87.55	87.2	89.96	89.31	98.94	110.22	87.14	97.89	96.3	105.17	112.04	105.87	115.38	107.4	85.26	95.07	109.45	115.38	113.8	94.42	76.75	77.28	77.57	83.03
sub-region	Jeollanam-do	driving	전라남도		Republic of Korea	100.0	83.94	102.63	101.4	105.74	97.5	103.85	103.36	93.28	119.17	178.51	208.36	196.4	127.23	117.83	93.47	96.09	110.2	121.73	100.55	98.47	96.76	89.5	96.89	85.47	102.14	96.46	104.4	93.16	87.36	92.74	126.01	111.72	91.58	85.1	87.61	95.54	103.91	97.01	98.9	89.01	79.55	87.91	94.99
sub-region	Jerusalem District	driving	מחוז ירושלים		Israel	100.0	95.58	104.11	124.66	77.67	88.37	113.65	111.79	116.13	109.85	124.85	72.24	81.27	112.91	96.28	100.47	95.5	112.14	67.35	79.45	105.62	92.94	91.28	92.9	102.09	72.08	75.96	92.67	103.76	104.89	112.49	128.65	85.15	93.45	118.3	129.35	116.21	119.58	131.14	93.76	87.75	122.8	107.6	105.31
sub-region	Jász-Nagykun-Szolnok County	driving	Jász-Nagykun-Szolnok megye		Hungary	100.0	96.89	97.93	102.78	117.03	113.28	101.81	93.26	100.84	103.56	104.86	115.16	97.8	106.87	98.06	106.41	111.79	111.33	124.42	118.46	110.75	108.35	117.42	108.61	105.76	144.62	118.98	113.99	106.93	105.76	110.62	106.74	151.49	125.58	136.66	113.67	106.54	102.07	108.42	126.1	117.55	108.35	114.83	109.65
sub-region	Jämtland County	driving			Sweden	100.0	104.66	110.56	147.24	139.38	143.85	186.45	110.53	111.37	126.69	160.03	156.23	155.35	188.31	117.83	111.2	123.24	176.22	169.22	179.75	209.88	115.32	115.97	140.02	172.18	181.52	229.81	331.38	150.12	158.96	166.15	179.4	223.19	340.08	367.6	187.91	174.12	193.51	223.38	257.69	438.81	523.24	211.39	200.3
sub-region	Jönköping County	driving	Jönköping län		Sweden	100.0	97.18	100.2	100.95	110.34	113.22	112.8	100.77	100.84	102.05	102.59	120.15	121.06	108.12	99.1	102.02	101.52	104.25	122.58	122.49	115.1	102.35	104.33	104.15	104.29	118.49	120.45	112.27	102.09	105.32	107.64	113.0	122.73	127.92	114.07	107.03	108.75	111.36	113.76	127.81	128.38	121.64	108.35	120.73
sub-region	Kagawa Prefecture	driving	香川県		Japan	100.0	94.97	99.58	105.24	144.25	154.79	103.98	98.92	97.75	101.29	100.76	131.15	144.78	100.07	96.55	101.89	97.91	99.18	141.08	160.28	108.3	103.1	108.28	109.28	108.19	149.16	181.58	137.13	159.68	114.81	115.19	118.11	148.96	149.07	120.12	119.77	124.73	123.83	128.71	159.97	222.64	194.77	135.78	121.56
sub-region	Kagoshima Prefecture	driving	鹿児島県		Japan	100.0	103.38	103.3	106.6	133.3	139.26	105.55	102.86	104.1	99.28	105.26	132.15	135.26	103.69	104.8	102.56	100.71	100.26	127.78	145.33	102.27	106.52	102.63	107.16	103.98	134.0	168.41	119.04	133.2	112.65	114.78	112.39	136.32	139.83	116.48	123.07	118.81	114.32	118.32	149.71	196.84	162.72	116.82	115.65
sub-region	Kainuu	driving			Finland
sub-region	Kalasin Province	driving	กาฬสินธุ์|จังหวัดกาฬสินธุ์|จ.กาฬสินธุ์		Thailand	100.0	90.74	99.87	94.93	159.76	168.4	117.02	91.36	89.86	86.8	76.91	151.5	130.04	100.38	89.17	86.73	79.35	110.39	125.97	150.81	120.53	107.38	102.88	118.71	120.09	227.72	245.56	209.57	145.06	108.26	96.5	101.19	145.87	137.92	101.19	94.37	89.92	91.99	109.7	149.25	144.56	107.82	97.81	100.63
sub-region	Kalmar County	driving	Kalmar län		Sweden	100.0	97.44	104.67	101.1	103.75	108.71	112.56	102.85	95.36	103.74	105.02	106.94	118.91	109.14	101.63	108.0	106.46	108.44	107.68	110.18	110.9	104.11	100.4	107.02	105.28	114.12	126.65	115.74	103.36	112.64	108.76	112.99	119.35	125.14	109.42	114.35	111.49	115.74	124.89	118.56	115.42	111.14	107.23	114.35
sub-region	Kamphaeng Phet Province	driving	กำแพงเพชร|จังหวัดกำแพงเพชร|จ.กำแพงเพชร		Thailand	100.0	98.96	109.7	104.21	151.19	142.89	133.19	98.9	88.41	90.24	105.43	158.27	133.44	113.61	115.44	77.73	86.15	90.36	122.57	106.16	103.42	100.12	85.36	97.68	109.64	182.67	144.84	130.81	126.11	95.91	88.59	90.18	125.14	121.54	113.97	88.04	95.73	100.55	106.22	143.75	142.46	108.79	109.21	91.7
sub-region	Kanagawa Prefecture	driving	神奈川県		Japan	100.0	95.53	96.68	98.35	110.63	121.86	103.9	96.91	96.44	93.94	98.06	123.24	121.35	96.24	84.96	95.15	101.67	100.43	129.57	132.8	107.18	101.9	102.54	99.74	102.03	125.53	146.55	120.79	130.57	113.84	105.21	109.14	130.48	124.5	115.47	113.11	108.33	110.08	112.78	137.15	163.26	145.29	116.82	101.89
sub-region	Kanchanaburi Province	driving	กาญจนบุรี|จังหวัดกาญจนบุรี|จ.กาญจนบุรี		Thailand	100.0	119.27	117.75	134.79	192.98	218.97	141.39	104.82	101.28	92.6	123.82	306.39	294.05	168.63	104.07	94.83	98.51	115.91	170.15	201.31	136.07	109.49	96.67	102.85	120.58	304.67	371.51	268.69	151.44	107.34	95.72	115.25	189.44	196.1	135.98	105.86	98.84	98.36	120.52	191.67	222.12	130.54	100.68	103.12
sub-region	Kansas	driving			United States	100.0	107.09	105.54	111.25	92.27	130.55	86.61	104.05	103.8	90.96	100.83	116.58	128.15	87.43	99.92	94.92	101.57	108.01	127.5	132.8	83.42	97.73	101.22	96.02	106.24	122.6	128.67	91.15	101.18	107.49	95.19	107.69	140.81	141.5	102.77	113.02	110.22	108.08	112.12	136.84	140.96	96.19	104.21	104.07
sub-region	Kanta-Häme	driving			Finland	100.0	104.68	108.98	115.34	130.58	134.32	140.84	105.05	107.11	119.2	109.01	138.37	144.39	132.36	99.56	115.52	108.88	112.38	139.25	145.26	138.06	107.33	107.95	113.5	114.93	158.88	153.71	137.38	109.23	104.21	114.43	112.53	143.83	152.03	143.3	121.1	120.2	132.14	130.92	161.97	160.19	143.42	121.2	116.18
sub-region	Kaohsiung City	driving	高雄市		Taiwan	100.0	107.62	116.0	119.79	137.92	137.63	121.04	122.56	125.39	128.22	108.86	114.62	137.79	156.88	142.76	125.36	112.28	110.46	118.16	117.54	111.95	107.06	108.91	109.56	111.42	123.66	125.58	118.32	111.17	109.18	113.28	117.39	133.39	145.54	116.31	105.96	110.97	110.22	114.22	132.83	129.8	117.82	102.12	92.51
sub-region	Karlovy Vary Region	driving	Karlovarský kraj		Czech Republic	100.0	92.83	99.3	103.54	149.94	137.82	139.14	105.6	115.57	109.68	108.9	120.85	137.49	122.37	95.84	99.46	107.05	110.18	134.49	150.14	142.65	124.72	127.11	116.03	111.83	136.46	161.02	139.35	119.7	120.93	124.47	125.67	156.53	169.76	152.95	119.12	121.01	129.13	130.08	150.1	162.3	154.26	126.58	127.07
sub-region	Kentucky	driving			United States	100.0	104.27	103.27	107.79	123.87	114.81	85.06	98.72	100.02	101.04	106.63	123.98	118.56	81.56	94.83	98.48	100.92	105.46	125.2	119.55	85.99	98.24	102.5	104.0	107.91	115.24	113.47	87.1	100.67	106.22	109.37	120.79	148.93	135.15	96.72	110.72	105.26	111.72	114.84	139.52	135.68	95.97	103.73	110.97
sub-region	Kerry	driving			Ireland	100.0	108.12	102.82	106.71	123.87	152.61	146.24	106.67	117.84	116.36	111.63	121.16	136.41	130.46	102.4	101.49	98.02	95.96	113.69	143.61	130.12	109.26	110.83	108.58	95.92	132.25	131.11	150.51	111.55	108.46	110.18	107.28	149.83	166.57	176.9	170.07	178.5	173.54	192.87	197.75	195.08	170.11	124.13	116.58
sub-region	Khon Kaen Province	driving	ขอนแก่น|จังหวัดขอนแก่น|จ.ขอนแก่น		Thailand	100.0	97.79	109.61	110.82	151.91	148.64	121.41	102.71	96.17	97.97	104.11	154.46	163.59	112.32	100.33	103.89	101.98	105.61	140.63	137.22	117.33	100.89	99.31	104.97	118.55	187.29	159.32	143.09	121.19	99.28	99.83	110.99	167.05	144.32	118.77	94.4	97.59	101.43	115.62	168.07	157.55	119.16	100.09	97.5
sub-region	Kildare	driving			Ireland	100.0	117.0	104.1	104.51	113.33	109.59	108.75	103.76	110.03	111.55	118.02	119.9	122.63	122.06	96.72	104.32	110.31	102.72	115.38	119.19	117.03	95.44	107.48	113.23	112.35	125.28	120.61	101.09	97.22	107.0	116.31	112.34	125.56	120.42	117.72	116.54	117.67	123.97	130.04	142.74	126.75	119.93	106.08	107.4
sub-region	Kilkenny	driving			Ireland	100.0	111.32	119.43	115.82	146.68	155.81	134.54	105.51	106.22	118.25	137.74	137.44	176.66	142.77	103.91	106.64	117.48	131.64	153.44	160.13	147.27	103.32	115.88	115.11	130.21	155.21	142.83	124.29	106.46	111.97	122.93	125.95	162.09	163.98	146.56	148.76	137.2	145.26	145.97	189.4	199.76	172.27	119.61	117.06
sub-region	Kochi Prefecture	driving	高知県		Japan	100.0	106.91	107.18	116.62	160.03	153.17	116.44	118.2	116.14	113.98	113.47	144.89	151.16	112.39	109.87	114.83	121.86	117.02	144.06	152.82	123.54	115.94	124.52	116.69	131.76	164.78	189.33	151.05	159.9	128.64	138.02	132.91	167.08	185.47	145.39	136.25	151.97	144.76	152.5	186.53	256.62	208.18	149.16	143.6
sub-region	Komárom-Esztergom County	driving	Komárom-Esztergom megye		Hungary	100.0	101.98	120.8	134.01	121.11	115.27	111.28	101.44	97.53	105.93	107.1	120.58	110.29	106.33	96.77	101.66	96.23	96.41	128.26	130.05	123.36	108.49	103.28	119.05	108.54	124.48	128.44	123.14	96.68	100.63	112.35	139.04	139.98	147.66	129.6	106.96	111.73	108.18	113.66	132.39	143.98	119.36	107.68	97.75
sub-region	Košice Region	driving	Košický kraj		Slovakia	100.0	106.68	110.69	103.49	116.89	104.19	100.61	101.34	113.79	106.83	109.11	129.89	93.62	94.93	104.8	103.61	112.03	112.45	114.79	84.66	97.6	110.75	110.78	109.66	114.13	115.04	99.51	99.54	108.54	118.38	114.16	122.36	126.52	111.6	104.68	108.17	121.29	113.24	111.24	122.72	107.2	104.22	114.98	119.9
sub-region	Krabi Province	driving	กระบี่|จังหวัดกระบี่|จ.กระบี่		Thailand	100.0	103.19	106.13	104.74	114.04	123.81	115.94	109.11	111.95	111.93	122.5	136.5	154.79	131.17	107.8	110.45	104.0	106.01	116.01	118.76	99.18	92.47	93.06	89.51	90.7	142.1	143.52	117.64	102.26	96.81	96.79	100.89	108.2	110.64	95.94	92.53	89.6	83.67	89.6	98.52	108.27	90.4	83.32	85.07
[truncated: 2,450 more rows]
[truncated: 105 more columns]
